# Supplementary material for: Tyramine Acts Downstream of Neuronal XBP-1s to Coordinate Inter-tissue UPRER Activation and Behavior in C. elegans
Source: Dev Cell. 2020 Dec 21;55(6):754–770.e6. doi: 10.1016/j.devcel.2020.10.024 (PMC7758879; doi:10.1016/j.devcel.2020.10.024)
Supplement: Data S1. Differentially Regulated Genes in the Neurons of rab-3p::xbp-1s;unc-119p::GFP Compared with unc-119p::GFP Animals, Related to Figures 1, S1, and S2 [file mmc2.xlsx]

## Sheet: Lifespan data
Strain	Median lifespan (days)	Control	Median lifespan (days)	P value
rab-3p::xbp-1s;tdc-1(n3419)	23	rab-3p::xbp-1s	27	<0.0001
rab-3p::xbp-1s;tdc-1(n3419)	23	rab-3p::xbp-1s	25	0.0001
rab-3p::xbp-1s;tdc-1(n3419)	23	rab-3p::xbp-1s	25	0.0174
rab-3p::xbp-1s;tdc-1(n3419)	21	rab-3p::xbp-1s	33	<0.0001
rab-3p::xbp-1s;unc-17(e245)	20	rab-3p::xbp-1s	24	<0.0001
rab-3p::xbp-1s;unc-17(e245)	20	rab-3p::xbp-1s	24	<0.0001
rab-3p::xbp-1s;unc-17(e245)	29	rab-3p::xbp-1s	33	<0.0001
tdc-1p::xbp-1s	19	N2	17	0.0172
tdc-1p::xbp-1s	19	N2	17	<0.0001
tdc-1p::xbp-1s	19	N2	16	0.0011
N2 (dietary deprivation)	23	rab-3p::xbp-1s (dietary deprivation)	25	0.0004
N2 (dietary deprivation)	23	rab-3p::xbp-1s (dietary deprivation)	25	<0.0001
N2 (dietary deprivation)	23	rab-3p::xbp-1s (dietary deprivation)	25	<0.0001
N2 (dietary deprivation)	23	ire-1(v33) (dietary deprivation)	17	0.001
N2 (dietary deprivation)	23	ire-1(v33) (dietary deprivation)	17	0.002
N2 (dietary deprivation)	23	ire-1(v33) (dietary deprivation)	19	<0.0001
N2 (dietary deprivation)	23	xbp-1(zc12) (dietary deprivation)	20	0.0027
N2 (dietary deprivation)	23	xbp-1(zc12) (dietary deprivation)	20	0.0858
N2 (dietary deprivation)	23	xbp-1(zc12) (dietary deprivation)	14	0.0003
