# Supplementary material for: Tyramine Acts Downstream of Neuronal XBP-1s to Coordinate Inter-tissue UPRER Activation and Behavior in C. elegans
Source: Dev Cell. 2020 Dec 21;55(6):754–770.e6. doi: 10.1016/j.devcel.2020.10.024 (PMC7758879; doi:10.1016/j.devcel.2020.10.024)
Supplement: Table S1. Survival Information for Lifespan Experiments, Related to Figures 2, 4, and 7 [file mmc3.xlsx]

## Sheet: C. elegans strains
Strain	Source	Identifier
Wild type, Bristol	CGC	N2
uthIs270[rab-3p::xbp-1s, myo-2p::tdTomato]	CGC	AGD927
zcls4[hsp-4::GFP]	CGC	SJ4005
unc-17(e245)	CGC	CB933
uthIs270[rab-3p::xbp-1s, myo-2p::tdTomato]; zcls4[hsp-4::GFP]	Taylor and Dillin, 2013	AGD928
unc-13(e450); zcIs4[hsp-4::GFP]; uthIs270[rab-3p::xbp-1s, myo-2p::tdTomato]	Taylor and Dillin, 2013	AGD1051
uthIs388[gly-19p::xbp-1s, myo-2p::tdTomato]	Imanikia et al, 2019a	AGD1379
zcIs18[ges-1p::GFP]; uthIs270[rab-3p::xbp-1s, myo-2p::tdTomato]	Imanikia et al, 2019a	RCT52
uthIs393[vha-6p::Q40::YFP+rol-6(su1006)]	Imanikia et al, 2019a	AGD1395
uthIs393[vha-6p::Q40::YFP+rol-6(su1006)]; uthIs270[rab-3p::xbp-1s,myo-2p::tdTomato]	Imanikia et al, 2019a	RCT33
zcIs18[ges-1p::GFP]	Imanikia et al, 2019a	RCT51
edIs6[unc-119::GFP, rol-6(su1006)]	This paper (CGC strain outcrossed to N2)	RCT37
tdc-1(n3419)	This paper (CGC strain outcrossed to N2)	RCT57
xbp-1(tm2457)	This paper (C. elegans Deletion Mutant Consortium strain outcrossed to N2)	RCT228
zcIs18[ges-1p::GFP]; uthIs388[gly-19p::xbp-1s, myo-2p::tdTomato]	This paper	RCT53
edIs6[unc-119::GFP, rol-6(su1006)] IV; uthIs270[rab-3p::xbp-1s, myo-2p::tdTomato]	This paper	RCT38
unc-104(e1265); uthIs270[rab-3p::xbp-1s, myo-2p::tdTomato]; zcIs4[hsp-4::GFP]	This paper	RCT46
tph-1(mg280); uthIs270[rab-3p::xbp-1s, myo-2p::tdTomato]; zcIs4[hsp-4::GFP]	This paper	RCT41
cat-2(e1112); uthIs270[rab-3p::xbp-1s, myo-2p::tdTomato]; zcIs4[hsp-4::GFP]	This paper	RCT43
eat-4(rms5); uthIs270[rab-3p::xbp-1s, myo-2p::tdTomato]; zcIs4[hsp-4::GFP]	This paper	RCT147
unc-25(e156); uthIs270[rab-3p::xbp-1s, myo-2p::tdTomato]; zcIs4[hsp-4::GFP]	This paper	RCT148
tdc-1(n3419); uthIs270[rab-3p::xbp-1s, myo-2p::tdTomato]; zcIs4[hsp-4::GFP]	This paper	RCT55
tdc-1(n3419); uthIs270 [rab-3p::xbp-1s, myo-2p::tdTomato]	This paper	RCT56
tdc-1(n3419); zcIs4[hsp-4::GFP]	This paper	RCT66
unc-17(e245); uthIs270[rab-3p::xbp-1s, myo-2p::tdTomato]; zcIs4[hsp-4::GFP]	This paper	RCT49
unc-17(e245); zcIs4[hsp-4::GFP]	This paper	RCT140
unc-17(e245); uthIs270[rab-3p::xbp-1s, myo-2p::tdTomato]	This paper	RCT139
tbh-1(rms2); uthIs270[rab-3p::xbp-1s, myo-2p::tdTomato]; zcIs4[hsp-4::GFP]	This paper	RCT118
tbh-1(rms2); uthIs270[rab-3p::xbp-1s, myo-2p::tdTomato]	This paper	RCT119
tbh-1(rms2)	This paper	RCT120
daf-7(e1372); uthIs270[rab-3p::xbp-1s, myo-2p::tdTomato]; zcIs4[hsp-4::GFP]	This paper	RCT50
daf-1(m40);uthIs270[rab-3p::xbp-1s, myo-2p::tdTomato];zcIs4[hsp-4::GFP]	This paper	RCT54
ser-2(rms3); uthIs270[rab-3p::xbp-1s, myo-2p::tdTomato]; zcIs4[hsp-4::GFP]	This paper	RCT79
ser-2(rms3); uthIs270 [rab-3p::xbp-1s, myo-2p::tdTomato]	This paper	RCT117
ser-2(rms3)	This paper	RCT116
tyra-3(rms1); uthIs270[rab-3p::xbp-1s, myo-2p::tdTomato]; zcIs4[hsp-4::GFP]	This paper	RCT97
tyra-3(rms1)	This paper	RCT151
tyra-3(rms1); uthIs270[rab-3p::xbp-1s, myo-2p::tdTomato]	This paper	RCT152
tyra-2(rms6); uthIs270[rab-3p::xbp-1s, myo-2p::tdTomato]; zcIs4[hsp-4::GFP]	This paper	RCT134
tyra-2(rms6); uthIs270[rab-3p::xbp-1s, myo-2p::tdTomato]	This paper	RCT133
tyra-2(rms6)	This paper	RCT132
lgc-55(rms7); uthIs270[rab-3p::xbp-1s, myo-2p::tdTomato]; zcIs4[hsp-4::GFP]	This paper	RCT137
lgc-55(rms7); uthIs270[rab-3p::xbp-1s, myo-2p::tdTomato]	This paper	RCT136
lgc-55(rms7)	This paper	RCT135
tbh-1(rms8); uthIs270[rab-3p::xbp-1s, myo-2p::tdTomato]; zcIs4[hsp-4::GFP]	This paper	RCT184
uthIs393[vha-6p::Q40::YFP+rol-6(su1006)]; uthIs270[rab-3p::xbp-1s,myo-2p::tdTomato]; tdc-1(n3419)	This paper	RCT226
rde-1(rms10[E414K]); zcls4(hsp-4::GFP)	This paper	RCT197
rmsEx23[gly-19p::rde-1 + rol-6 (su1006)];rde-1(rms10[E414K]); zcls4(hsp-4p::GFP)	This paper	RCT227
rmsEx3[tbh-1p::xbp-1s::unc-54 3'UTR, cc::RFP]; zcIs4[hsp-4p::GFP]	This paper	RCT83
rmsIs6[tdc-1p::xbp-1s::let-858 3’UTR, cc::RFP]; zcIs4[hsp-4p::GFP]	This paper	RCT191
rmsIs6[tdc-1p::xbp-1s::let-858 3’UTR, cc::RFP]	This paper	RCT185
rmsEx21[tdc-1p::mKate2::let-858 3'UTR, cc::RFP]	This paper	RCT193
rmsIs7[tdc-1p:: mKate2::let-858 3'UTR, cc::RFP]; rmsIs8[xbp-1p::xbp-1::GFP]	This paper	RCT192
rmsIs8[xbp-1p::xbp-1::GFP]	This paper	RCT21
