# Supplementary material for: Tyramine Acts Downstream of Neuronal XBP-1s to Coordinate Inter-tissue UPRER Activation and Behavior in C. elegans
Source: Dev Cell. 2020 Dec 21;55(6):754–770.e6. doi: 10.1016/j.devcel.2020.10.024 (PMC7758879; doi:10.1016/j.devcel.2020.10.024)
Supplement: Table S2. C. elegans Strains Used in This Study, Related to STAR Methods [file mmc4.xlsx]

## Sheet: Oligonucleotides
Gene	Sequence	Source
RT-qPCR
Y45F10D.4 forward	GTCGCTTCAAATCAGTTCAGC	Sigma
Y45F10D.4 reverse	GTTCTTGTCAAGTGATCCGACA	Sigma
cdc-42 forward	CTGCTGGACAGGAAGATTACG	Sigma
cdc-42 reverse	CTCGGACATTCTCGAATGAAG	Sigma
pmp-3 forward	GTTCCCGTGTTCATCACTCAT	Sigma
pmp-3 reverse	ACACCGTCGAGAAGCTGTAGA	Sigma
rab-3 forward	AGAAGTCGAATGGCGGCTG	Sigma
rab-3 reverse	TCCGATTATCAGGAGCTTGAAC	Sigma
vha-6 forward	CCTACACCATCAACGACCAAT	Sigma
vha-6 reverse	CAACGAGGGATTGATTTGGA	Sigma
sur-5 forward	TGGATGGATGATGTATAATTGGA	Sigma
sur-5 reverse	TGTGTCTTTGCAGCGATTTT	Sigma
dim-1 forward	TCGACAGAGAGTGAAGACCTTG	Sigma
dim-1 reverse	GAAGTGTGGGGCCTTTCC	Sigma
hsp-16.2 forward	CACTTTACCACTATTTCCGTCCAGC	Sigma
hsp-16.2 reverse	TCCTTGAACCGCTTCTTTCTTTG	Sigma
hsp-70 forward	CAAGGAAAGCCCGTTGTTGAGG	Sigma
hsp-70 reverse	CGCCGTTGGTTCATTGATAATACG	Sigma
hsp-6 forward	CAAACTCCTGTGTCAGTATCATGGAAGG	Sigma
hsp-6 reverse	GCTGGCTTTGACAATCTTGTATGGAACG	Sigma
hsp-60 forward	GGGAAGAAACGTGATCATCGA	Sigma
hsp-60 reverse	CAGCCTCCTCATTAGCCTTG	Sigma
unc-17 forward	CATGGAGAGAAGGTTCAAGGA	Sigma
unc-17 reverse	AGACGTTGGCCATGATGAG	Sigma
tbh-1 forward	AGCCTACTTCTCAGAACGAC	Sigma
tbh-1 reverse	CTCCTCATCAACTCCATTTCC	Sigma
asp-3 forward	CAGCGGACCAATCGACTC	Sigma
asp-3 reverse	TCAGTTGGTCCAGTGAGAAGG	Sigma
lipl-1 forward	ACGGTTATGTTGGCTGTGCT	Sigma
lipl-1 reverse	TCCCCATCGCATGATTATTT	Sigma
cdr-1 forward	GATTTGCGAATCGTAGAGAACA	Sigma
cdr-1 reverse	GATTTCCTCCCCGAAAAGAA	Sigma
vha-18 forward	AAGCAGAAAACGAGGCAGAA	Sigma
vha-18 reverse	CGTACACAGCCTTTTCCTTGA	Sigma
fat-6 forward	GCTCACTATTTCGGATGGA	Sigma
fat-6 reverse	GATGGAAGTTGTGACCTCC	Sigma
CRISPR-related
ser-2 repair template	GAATACCTAAAAAATATTCAACCTCGTGAAAAATCTGAGGGAGAAGTTTTTTTCAGGTTTGGATATTGTC	Sigma
ser-2 crRNA 1	CAACCUCGUGAAAAAUCCGU	Sigma
ser-2 crRNA 2	ACGUGUUGCUCACUAGUUGA	Sigma
tyra-3 repair template	ATAAACAAGAGAAAAGCGGATAAAGTTGGCCATATTGTCGGCTCAGCAATCGACTTACCAAAACTCAGCA	Sigma
tyra-3 crRNA 1	UUAGUUAAAGUUUGCAUAUA	Sigma
tyra-3 crRNA 2	GGCAAUCCGUCGGCACAUGU	Sigma
lgc-55 repair template	TTCGGCTACCAATCTCAAGACCCTGGTTCGACCCTAAATGGATTTTTCGTTTTTCCCGATGGACAGAGTC	Sigma
lgc-55 crRNA1	GACCCUGGUUCGACCCUCAC	Sigma
lgc-55 crRNA2	GGUCGAAUCUCCCUGUGAAA	Sigma
tbh-1 repair template	ATGGTTGAAATTCATTATAACAACCCAGAACTTCAGTATGGATGGAAAGAGAATGCAAATTTCGGATATG	Sigma
tbh-1 crRNA1	AACAACCCAGAACUUCACAA	Sigma
tbh-1 crRNA2	AUCAUAUUUCAGACAUGGUA	Sigma
tyra-2 repair template	CTCATATCCATTTAATCTCATATGTGCTTCGCAGACACAGGTCTGGGCAGAATTCGGCCGAAAAATACCT	Sigma
tyra-2 crRNA1	CATATGTGCTTCGCAGAAAA	Sigma
tyra-2 crRNA2	GGCAATATTCTGATGCGCAC	Sigma
eat-4 repair template	GCAGCTGCATCTGCAACTGGTGCAGCACCCCCACAAGCAGGTGGATTTTTAAATCTATAGATATCAGAT C	Sigma
eat-4 cRNA	AAUGUAAGUGUAUAAAGAGCGUUUUAGAGCUAUGCU	Sigma
eat-4 reverse	AGCCGGAATCTGAGTGAC	Sigma
tbh-1 (rms8) second allele repair template	ATTCTTCCGGATTTCAGTTCTTTGTAACCGGACAACTGGGGAAATGGAGTTGATGAGGAGTTTTACAATG	Sigma
tbh-1 (rms8) second allele crRNA 1	UCUUUGUAACCGGACAACUC	Sigma
tbh-1 (rms8) second allele crRNA 2	UACAGCAACGUCAAGGACUG	Sigma
Genotyping
tph-1 forward	CGAAGAAAGCTGCTGGAAAGAC	Sigma
tph-1 reverse	ACTGGGCGAACACGGAATC	Sigma
egl-21 forward	GAAGTCTCCCTCGGACCATGTG	Sigma
egl-21 reverse	GAATTGAGCTGTGAGAAGGTG	Sigma
cat-2 forward	TGGACTACACGGAGGAAGAG	Sigma
cat-2 reverse	CGACAGTAGTCCAGAGCAC	Sigma
unc-104 forward	GATCCACCAACTGGAAACAAAG	Sigma
unc-104 reverse	ATGGATTGATTGCGTACAGC	Sigma
unc-25 forward	GTTCTTTGCCTGCTGCAC	Sigma
unc-25 reverse	AATTGCTCACCGAAACTCAC	Sigma
unc-17 forward	GTAGGAGTGAACTTTCCGCAG	Sigma
unc-17 reverse	ATCCCTTCATCGCTTGCTG	Sigma
tdc-1 forward	GGTACGTGATCGTTTCAAACTC	Sigma
tdc-1 reverse	TCTTTCGATAGTTGCCTCTCC	Sigma
daf-7 forward	AGCTGAACATGAAAGAGGCACC	Sigma
daf-7 reverse	CGGAGAAATTGTGAACCAACTG	Sigma
daf-1 forward	AATCCTCTCTTTCCAGAACACG	Sigma
daf-1 reverse	GGACCCATACCAGATCCACTTG	Sigma
ser-2 forward	CCCGCAACTATCCTCCATC	Sigma
ser-2 reverse	CGGGAAACGTCAAGAATCAG	Sigma
tyra-3 forward	AAGCTGCCTTTCGCTTTG	Sigma
tyra-3 reverse	CGTGTACGTGAGTGAGGTG	Sigma
tbh-1 forward	GGAGTGGAAGCTGTAACGATC	Sigma
tbh-1 reverse	TGGAATCTATCCCTGGTTGTG	Sigma
lgc-55 forward	GAGACCAAATCTGCCCATAAC	Sigma
lgc-55 reverse	CCCGTGCTGGCAACTTTTT	Sigma
tyra-2 forward	ATCCGTCATGTCCCAAACAC	Sigma
tyra-2 reverse	CATTGGCGGACTGTATTGTTC	Sigma
eat-4 forward	GCGCGGTGAGTAGTAGATC	Sigma
eat-4 reverse	AGCCGGAATCTGAGTGAC	Sigma
