# Supplementary material for: Tyramine Acts Downstream of Neuronal XBP-1s to Coordinate Inter-tissue UPRER Activation and Behavior in C. elegans
Source: Dev Cell. 2020 Dec 21;55(6):754–770.e6. doi: 10.1016/j.devcel.2020.10.024 (PMC7758879; doi:10.1016/j.devcel.2020.10.024)
Supplement: Table S3. Oligonucleotides Used in This Study, Related to STAR Methods [file mmc5.xlsx]

## Sheet: Neurons_Up in xbp-1s 
Locus	Chromosome	Gene	Description (gene class)	Fold Change (log2)	FDR (false discovery rate)
Y116F11B.9a	V	Y116F11B.9		7.23887	1.03e-39
T18D3.14	X	T18D3.14	ncRNA	6.69323	4.95e-14
ZK228.6	V	srh-181	Serpentine Receptor, class H	6.19931	5.16e-14
T18D3.13	X	T18D3.13	ncRNA	5.7841	3.27e-08
F49C5.12	II	F49C5.12		5.06347	6.45e-05
F36H5.5b	II	fbxb-53	F-box B protein	5.05527	5.38e-05
T18D3.10	X	T18D3.10	ncRNA	4.99684	7.94e-05
Y71A12B.8	I	Y71A12B.8		4.6918	0.000259
Y41C4A.11	III	Y41C4A.11		4.67533	3.78e-29
T19C9.4	V	srh-109	Serpentine Receptor, class H	4.58968	0.00232
K09H9.10	I	linc-167	ncRNA	4.58164	0.000329
T24A6.11	V	nhr-222	Nuclear Hormone Receptor family	4.55394	0.005142
C37H5.11	V	cwp-2	Coexpressed With Polycystins	4.47812	0.000797
ZK228.7	V	srh-179	Serpentine Receptor, class H	4.47353	2.22e-23
R05A10.5	IV	R05A10.5	pseudo	4.35984	0.008673
Y48A6B.1	III	dmsr-5	DroMyoSuppressin Receptor related	4.35514	0.009163
C36B7.2	X	C36B7.2		4.19253	1.92e-31
Y41C4A.26	III	Y41C4A.26	ncRNA	4.18116	0.013808
R08E3.9	X	R08E3.9	ncRNA	4.12912	0.011368
Y53G8AR.1	III	Y53G8AR.1		4.10517	0.020143
B0041.11.2	I	B0041.11		4.0591	3.04e-20
Y49F6A.1	II	wago-11	Piwi-like protein	4.05015	0.011017
K07C6.10	V	srx-67	Serpentine Receptor, class X	4.03201	0.011368
Y47D7A.6	V	Y47D7A.6		4.03172	0.016349
C37H5.10	V	cwp-1	Coexpressed With Polycystins	4.01815	0.039462
C44H9.4	V	C44H9.4	Protein C44H9.4 [Source:RefSeq peptide;Acc:NP_506213]	3.99945	4.56e-10
Y53H1A.7	I			3.99546	0.011056
F43D2.8	V	F43D2.8	ncRNA	3.93433	0.000708
W02F12.7	V	srg-30	Serpentine receptor class gamma-30	3.87327	0.025861
C15C8.5	V	C15C8.5		3.85585	0.013299
F52H2.15	X	F52H2.15		3.83612	0.040317
T10D4.15	II	T10D4.15		3.81353	7.89e-06
F23C8.11	I	F23C8.11	pseudo	3.81033	0.033244
T28F2.8	I	col-51	COLlagen	3.80336	0.015821
R08E3.11	X	R08E3.11	ncRNA	3.79344	0.016423
C49A1.5	I	C49A1.5		3.76166	0.043667
T01C8.3	X	T01C8.3		3.74408	0.001212
C16C2.8	I	C16C2.8	ncRNA	3.708	9.38e-05
Y47D3B.12	III	Y47D3B.12		3.69445	0.040425
T26E4.12	V	srd-27	Serpentine Receptor, class D (delta)	3.66924	0.006888
Y38H6C.17	V	Y38H6C.17	SLC (SoLute Carrier) homolog(slc-36.3)	3.59596	0.014946
ZC395.11	III	ZC395.11		3.47999	0.041138
R08E3.5	X	R08E3.5	ncRNA	3.47117	0.02224
R12G8.1	V	R12G8.1		3.46382	0.043667
Y116F11B.7	V	Y116F11B.7		3.44879	0.040654
Y53F4B.17	II	Y53F4B.17		3.44656	0.031404
T28F2.7	I	acd-5	ACid-sensitive Degenerin	3.40552	0.000508
E02A10.2b	V	grl-23	GRound-Like (grd related)	3.34523	0.010091
F26A10.23	X	F26A10.23	ncRNA	3.34434	0.011809
F26A10.4	X	F26A10.23	ncRNA	3.34434	0.011809
F45E4.1	IV	arf-1.1	ADP-ribosylation factor 1-like 1	3.31611	1.01e-05
Y54G2A.39	IV			3.27981	0.043149
F33E2.7	I	F33E2.7		3.1981	0.000994
R106.1	X	R106.1	Histone H2A.V(htz-1)	3.1885	0.008477
F43H9.4	V	F43H9.4		3.18646	3.28e-13
Y45F10B.1	IV	tsp-5	Tetraspanin	3.1552	0.028812
Y48E1B.13a	II	csp-1	CaSPase	3.03564	7.58e-06
F26A10.14	X	F26A10.14	ncRNA	2.99185	0.018179
Y39D8B.2	V	mltn-6	MLt-TeN (mlt-10) related	2.93252	0.019992
F55A11.5	V	bus-18		2.84738	5.41e-05
C04F12.1	I	C04F12.1		2.83	3.27e-22
B0285.9	III	ckb-2	Choline kinase B2	2.82881	1.53e-14
R04B3.1	X	R04B3.1		2.82357	0.048845
C32B5.10	II	fbxc-32	F-box C protein	2.80934	0.011367
W07G1.6	II	sre-43	Serpentine Receptor, class E (epsilon)	2.77064	0.031865
C49C3.10b	IV	C49C3.10		2.75091	0.010499
C09E7.10.2	III	C09E7.10		2.7485	0.007468
F33E2.6	I	F33E2.6		2.72875	0.02897
K07C6.11	V	srx-68	Serpentine Receptor, class X	2.72848	0.049207
T12A7.4a	IV	lips-5	LIPaSe related	2.71843	1.19e-09
Y38F1A.13	II	Y38F1A.13	ncRNA	2.70397	0.030531
Y15E3A.2	X	glb-28	GLoBin related	2.59668	0.028706
K02B9.2	X	meg-2		2.55274	5.57e-07
R11H6.3c	V	glb-22	GLoBin related	2.51348	2.37e-05
F28F8.1	V	acr-18	AcetylCholine Receptor	2.48166	2.31e-10
F52D2.6	X	F52D2.6		2.479	0.004745
T05A12.1	IV	srx-19	Serpentine Receptor, class X	2.47435	0.002996
C52A11.3	II	C52A11.3	PDZ domain-containing protein	2.47184	0.011501
K09F6.10	II	K09F6.10		2.46571	1.53e-19
ZK337.5	I	mtd-1	Mec-3 (Three) Dependent expression	2.46542	0.002872
Y54E10BL.4	I	dnj-28	DNaJ domain (prokaryotic heat shock protein)	2.45198	1.32e-09
B0454.3	II	sri-28	Serpentine Receptor, class I	2.41504	0.048891
K02E2.16	V	K02E2.16	ncRNA	2.36006	0.039588
F08G5.5.1	IV	ugt-65	UDP-GlucuronosylTransferase	2.32587	4.56e-07
W03G1.5	IV	W03G1.5		2.30155	0.04709
F41B4.3	X	F41B4.3		2.26976	2.22e-08
F56E3.8	X	F56E3.8	ncRNA	2.25414	0.003062
M02E1.2	X	M02E1.2		2.24441	0.006651
C18D4.2b	V	fbxa-136	F-box A protein	2.24163	0.026481
ZK673.11c	II	ZK673.11		2.23677	0.009668
T24F1.5	II	T24F1.5		2.2254	0.000103
C31A11.7	V	oac-7	O-ACyltransferase homolog	2.22259	0.026481
AH9.2	X	crn-4	Cell death-related nuclease 4	2.22134	0.003804
F29B9.12	IV	F29B9.12		2.21675	1.61e-12
D2024.7.1	IV	gstk-2	Glutathione s-transferase kappa 2	2.20232	0.003956
ZC482.5	III	lgc-37	Ligand-Gated ion Channel	2.19738	0.002187
C38C10.6	III	C38C10.6		2.19349	0.000317
Y47D3A.34	III	Y47D3A.34		2.178	0.027958
T02C12.5	III	T02C12.5		2.16338	1.99e-16
C44H9.5	V	C44H9.5		2.14612	5.06e-05
K11G9.4.2	V	egl-46	EGg Laying defective	2.0935	6.69e-09
F20B10.3.1	IV	F20B10.3		2.08319	0.000264
R02E12.4	X	R02E12.4		2.06596	0.000131
C05G5.7	X	C05G5.7		2.06084	0.022154
C28G1.1.1	X	ubc-23	UBiquitin Conjugating enzyme	2.0582	3.59e-06
C37C3.11	V	C37C3.11		2.05644	0.001979
Y41D4B.24	IV	Y41D4B.24		2.0512	0.002262
D1007.1	I	ceh-17	C. Elegans Homeobox	2.04945	0.007428
C54E10.2a	V	ncs-5	Neuronal Calcium Sensor family	2.0436	0.00017
Y102A11A.2b	X	Y102A11A.2		2.04079	0.00071
Y6B3B.7	I	Y6B3B.7		2.03001	3.16e-07
Y48G9A.10	III	cpt-3	Carnitine Palmitoyl Transferase	2.02646	0.049449
B0207.5	I	B0207.5		2.02192	0.007634
C06E4.7	IV	glb-2	GLoBin related	2.02026	0.042062
F55C10.5	V	F55C10.5		2.01128	7.55e-05
K09F6.9	II	K09F6.9		2.00577	5.92e-13
Y77E11A.16	IV	Y77E11A.16		2.00423	0.026345
C50F7.5	IV	C50F7.5		1.98251	0.011479
R11G1.1	X	R11G1.1		1.97553	1.63e-06
T28A8.1b	III	twk-40	TWiK family of potassium channels	1.96845	5.2e-05
ZK770.1	I	asic-1	Degenerin-like protein asic-1	1.96233	0.041077
D1007.3	I	D1007.3		1.96126	0.016923
F22E5.12	II	F22E5.12		1.9586	0.014074
B0212.5	IV	osm-9	OSMotic avoidance abnormal	1.95625	0.000732
F46C8.7	X	glb-16	GLoBin related	1.9476	9.2e-06
F07F6.6.1	II			1.90546	0.002275
C46F2.1	X	C46F2.1		1.90084	0.030669
ZC239.5	II	ZC239.5		1.87432	4.56e-06
C18H7.6	IV	C18H7.6		1.87412	0.023976
M04D8.7	III	M04D8.7		1.85089	0.001236
C12D5.4	V	C12D5.4		1.84934	0.032322
F53B2.2	IV	tsp-4	Tetraspanin	1.83413	1.76e-05
C35A5.9	V	hda-11	Histone DeAcetylase	1.82694	0.010686
C18C4.9	V	glb-6	GLoBin related	1.82293	0.049873
F36D1.3	I	sru-47	Serpentine Receptor, class U	1.82127	0.040654
ZK154.3	X	mec-7	MEChanosensory abnormality, Tubulin beta-1 chain	1.81772	5.74e-08
F57H12.7	IV	mec-17	MEChanosensory abnormality, Alpha-tubulin N-acetyltransferase 1	1.81551	1.64e-09
F16F9.5	X	mec-10	MEChanosensory abnormality, Degenerin	1.79127	0.027417
AH9.4	X	AH9.4	Probable G-protein coupled receptor	1.78292	0.010039
T01H8.2	I	T01H8.2		1.77742	5.57e-07
Y9C12A.1	X	Y9C12A.1		1.77694	0.005611
C29F4.3	IV	C29F4.3		1.77646	0.002841
ZC482.1	III	gab-1	Gamma-aminobutyric acid receptor subunit beta	1.77528	3.66e-05
C05E7.3	X	C05E7.3		1.76055	0.000293
K09F6.6	II	K09F6.6		1.7591	0.020717
R01E6.6	X	glb-20	GLoBin related	1.75429	0.000912
F34D6.3	II	sup-9	Two pore potassium channel protein	1.74038	0.014071
ZC239.3	II	ZC239.3		1.73259	0.001742
C49G7.6	V	C49G7.6		1.73043	0.02414
C04E12.7	V	scrm-3	SCRaMblase (phospholipid scramblase)	1.72499	5.59e-05
K11H3.7	III	twk-48	TWiK family of potassium channels	1.72349	0.009294
C49G7.5	V	irg-2	Infection Response Gene	1.7223	3.91e-05
T19D7.5	X	T19D7.5		1.72055	0.001646
F34D6.4	II	set-11	SET (trithorax/polycomb) domain containing	1.71832	0.00785
T13C5.8.1	X			1.71793	2.24e-05
T27E9.9	III	acc-4	Acetylcholine-gated Chloride Channel	1.70596	0.02617
F31E8.3	II	tab-1	Touch ABnormal	1.70442	0.021202
T24D8.1	X	lgc-40	Ligand-Gated ion Channel	1.70338	0.000109
F53C3.3	II	F53C3.3		1.69955	0.000154
C06E1.4	III	glr-1	Glutamate receptor 1	1.68095	7.52e-07
C49G9.1	I	C49G9.1		1.67806	0.047434
C40H5.2a	X	C40H5.2		1.67302	0.048921
ZK180.7	IV	ZK180.7		1.67201	0.006616
ZK265.7	I	ZK265.7		1.66428	1.52e-07
R13H4.7a	V	R13H4.7		1.6571	0.002948
F45E4.8.1	IV	nlp-20	Neuropeptide-Like Protein	1.65682	2.58e-05
K06C4.17	V	frpr-13	FMRFamide Peptide Receptor family	1.65664	0.036618
F26E4.3.1	I	F26E4.3	Uncharacterized peptidase C1-like protein	1.65251	5.52e-11
T28F3.3	IV	hke-4.1	Histidine-rich membrane protein KE4 homolog 1	1.65011	1.19e-09
Y71D11A.5	III	lgc-46	Ligand-Gated ion Channel	1.64312	0.002284
C01B7.5	V	C01B7.5		1.64257	0.027052
C43C3.2g	X	npr-18	Neuropeptide Receptor family, Probable G-protein coupled receptor	1.63822	0.010279
C06E4.2	IV	C06E4.2		1.63541	0.005714
F43E2.8.1	II	hsp-4	Heat shock 70 kDa protein D	1.63083	4.8e-11
C02H7.2	X	npr-19	Neuropeptide-Like Protein	1.62486	0.004752
CC8.1	IV	CC8.1		1.61113	0.034195
T19D12.7.3	II	oig-8	One IG domain	1.6078	0.002137
R102.1	IV	R102.1		1.60719	0.001453
F20B6.4	X	F20B6.4		1.60682	0.010702
K10C8.2	V	frpr-15	FMRFamide Peptide Receptor family	1.60663	0.000131
T21H3.11	V	linc-128	ncRNA	1.60169	0.015492
F53B6.2b	I	madd-4	Muscle Arm Development Defective	1.60083	3.06e-05
Y38H6C.16	V	Y38H6C.16		1.59905	0.038527
F46F2.5	X	F46F2.5		1.59346	0.001723
K03E5.1	I	neto-1	NETO (NEuropilin and TOlloid-like) homolog	1.58705	0.002122
ZK265.4	I	ceh-8	Homeobox protein	1.57857	0.02905
Y71H9A.2	X	sto-6	STOmatin	1.57554	0.002379
F18E9.2b	X	nlp-7	Neuropeptide-Like Protein	1.575	0.001292
M01G12.12	I	rrf-2	RNA-dependent RNA polymerase Family	1.56039	2.04e-08
C50D2.6	II	C50D2.6		1.54878	0.00654
C55F2.2	IV	ilys-4	Invertebrate LYSozyme	1.54622	0.000198
C06G4.5	III	npr-17	Neuropeptide-Like Protein, Probable G-protein coupled receptor	1.54547	6.96e-05
F29A7.4	II	F29A7.4		1.54429	0.022154
ZC518.4	IV	ZC518.4		1.54422	0.014002
C07F11.2	I	C07F11.2		1.54398	0.028923
B0205.13	I	B0205.13		1.54276	0.012208
K02B12.9	I	K02B12.9		1.53839	0.003586
Y46E12BL.10	II	linc-152	Long Intervening Non-Coding RNA	1.53774	0.025055
C15C8.1	V	C15C8.1	X-BoX promoter element regulated(xbx-9)	1.53687	0.004301
Y9C2UA.1b	II	Y9C2UA.1		1.53013	0.000116
C48D1.3	IV	cho-1	High-affinity choline transporter 1	1.52756	3.2e-06
W07E11.2	X	flp-3	FMRFamide-like neuropeptides 3	1.50865	0.00047
F10F2.4	III	lron-5	eLRR(extracellular Leucine-Rich Repeat) ONly	1.50346	3.75e-06
R01E6.5	X	R01E6.5		1.50006	0.039005
R02F11.2	V	R02F11.2		1.49387	0.009163
R11G1.3	X	gst-11	Glutathione S-Transferase	1.49029	0.00218
K01D12.11	V	cdr-4	CaDmium Responsive	1.48429	8.16e-07
K03B8.9.1	V	deg-3	DEGeneration of certain neurons, Acetylcholine receptor subunit alpha-type	1.47893	0.035634
B0564.10a	IV	unc-30	uncoordinated, Homeobox protein	1.47369	0.012094
D2023.3b	V	D2023.3		1.4722	7.94e-05
Y53G8AR.9	III	Y53G8AR.9		1.47136	0.040564
T02D1.5	IV	pmp-4	Peroxisomal Membrane Protein related	1.46926	0.033689
F46A9.3b	I	twk-29	TWiK family of potassium channels	1.46836	0.031691
Y42A5A.4a	V	Y42A5A.4		1.46764	0.004182
ZK54.3	X	ZK54.3		1.46615	0.00074
F43D2.4a	V	hot-1	Homolog of Odr-2	1.46513	0.007165
F15D4.5	II	F15D4.5		1.46406	0.007234
Y48C3A.5b	II	Y48C3A.5		1.46003	0.000944
T08H4.3	II	ast-1	Axon STeering defect	1.45482	2.24e-05
C42C1.2	IV	C42C1.2		1.45239	0.00044
F55D12.4b	I	unc-55	uncoordinated	1.44299	0.014429
E03D2.2a	V	nlp-9	Neuropeptide-Like Protein	1.44208	1.01e-07
E04D5.5	II	E04D5.5		1.44175	0.001894
F13E9.15	IV	F13E9.15		1.44128	1.57e-05
C14A11.2	X	C14A11.2		1.44015	0.008878
C25G4.1	IV	clec-185	C-type LECtin	1.43588	0.039949
C35B1.7	IV	C35B1.7		1.42914	0.009365
C50H2.3a	V	mec-9	MEChanosensory abnormality	1.42447	0.00252
C46C11.3	X	C46C11.3		1.42359	9.01e-05
T26C11.4b	X	T26C11.4		1.42289	0.020422
C54H2.1b	X	sym-3	SYnthetic lethal with Mec	1.41943	0.006874
K03B4.4b	V	K03B4.4		1.41484	0.001218
C27H5.1	II	pdl-1	Phosphodiesterase delta-like protein	1.41395	0.000254
C09H10.8	II	glb-4	GLoBin related	1.41266	0.001322
ZK856.6	V	ZK856.6		1.40888	0.031675
F41G3.12	II	agr-1	AGRin (synaptic protein) homolog	1.40848	0.036126
F15E6.6	IV	F15E6.6		1.4044	0.005207
C18E3.3	I	C18E3.3		1.40391	0.000144
F28C10.3	X	F28C10.3		1.3969	0.000377
ZK287.3	V	ZK287.3		1.39396	3.15e-05
T01C2.1	V	acy-4	Adenylyl CYclase	1.39371	0.000182
Y80D3A.4	V	nhr-243	Nuclear Hormone Receptor family	1.39172	0.039008
K02B12.1	I	ceh-6	Homeobox protein	1.38816	0.003394
F13B9.8b	X	fis-2	S. cerevisiae FIS1-related	1.38382	0.000115
F23C8.13	I	F23C8.13		1.38064	0.000229
F32A7.3a	I	eva-1	Enhancer of unc-40 Ventral Axon guidance defects	1.37621	1.06e-05
C49G7.10	V	C49G7.10		1.36633	0.0042
Y23B4A.2	X	Y23B4A.2		1.36544	0.042228
ZK287.1a.1	V	ZK287.1		1.36243	2.24e-05
F10C1.5	II	dmd-5	DM (Doublesex/MAB-3) Domain family	1.35974	0.012005
F26A10.1	X	F26A10.1		1.35965	0.011583
C36B7.7	X	hen-1	HEsitatioN behavior	1.3589	0.008525
Y32G9A.6	V	nphp-2	NePHronoPhthisis (human kidney disease) homolog	1.35855	0.002266
F45H11.1a	I	sptf-1	SP (Specificity Protein) Transcription Factor	1.35712	0.002742
T24A11.2	III	xbx-5	PX-BoX promoter element regulated peptide;Acc:NP_497768]	1.35626	0.004843
F35G8.1	X	npr-7	NeuroPeptide Receptor family	1.35538	0.014734
F14F9.3	V	F14F9.3		1.35523	0.030698
M01E10.2a	III	dpy-1	DumPY: shorter than wild-type	1.35206	0.033537
Y80D3A.10	V	nlp-42	Neuropeptide-Like Protein	1.34845	0.003011
Y47D3B.10	III	dpy-18	DumPY, Prolyl 4-hydroxylase subunit alpha-1	1.34633	1.22e-08
ZK1053.5	I	scrm-2	SCRaMblase (phospholipid scramblase)	1.34632	0.004436
F22B5.4.1	II	F22B5.4		1.34624	0.000142
T12A2.15b	III	esyt-2	Extended SYnapTotagmin homolog	1.33955	0.000352
Y69A2AR.15	IV	sprr-3	Sex Peptide Receptor (Drosophila) Related	1.33894	0.044405
F10E9.1	III	F10E9.1		1.33768	0.02565
W06D12.1	V	cutl-4	CUTiclin-Like	1.33481	0.005824
F58H7.3	IV	lgc-30	Ligand-Gated ion Channel	1.3336	0.015763
B0228.5b	II	trx-1	thioredoxin	1.33033	0.048889
R13A1.4	IV	unc-8	uncoordinated, Degenerin	1.32604	0.012289
M03D4.3	IV	M03D4.3		1.32576	0.014372
F18H3.4.1	X	F18H3.4		1.32558	1.91e-05
F22E5.11	II	F22E5.11		1.32314	0.017307
T24F1.4	II	T24F1.4		1.32083	0.033388
C35E7.6	I	C35E7.6		1.3186	0.010074
K02E10.8b.1	X	syg-1	Synaptogenesis protein	1.31377	6.23e-05
C09C7.1	X	zig-4	2 (Zwei) IG domain protein	1.31064	0.000994
Y54G2A.35	IV	ser-6	SERotonin/octopamine receptor family	1.31055	0.000144
B0207.12b	I	avr-14	altered AVeRmectin sensitivity	1.31055	0.000526
R13A1.8	IV	glb-23	gLoBin related	1.3059	0.011064
F47F6.1a	II	lin-42	abnormal cell lineage, Period protein homolog	1.30343	2.46e-07
C09G5.8a	II	mks-5	MecKel-Gruber Syndrome (MKS) homolog, Protein fantom	1.3021	0.005436
T14G8.4	X	T14G8.4		1.30139	0.005536
F08B1.7	II	anr-54	Antisense Non-coding RNA	1.29862	0.017731
F26C11.2	II	unc-4	uncoordinated, Homeobox protein	1.29514	0.035301
R74.3b.1	III	xbp-1	X-box Binding Protein homolog	1.29181	8.33e-07
C24H11.8a	III	twk-39	TWiK family of potassium channels	1.29016	0.022154
F31F4.12	V	nhr-180	Nuclear Hormone Receptor family	1.28992	0.038527
T06D8.9.2	II	T06D8.9		1.28224	3.42e-07
K06A9.1b	X	K06A9.1		1.27966	0.018791
F49E2.4b	X	glb-17	GLoBin related	1.27676	0.007021
F18G5.4	X	lgc-4	Ligand-gated ion channel 4	1.27601	0.032288
F59G1.4	II	F59G1.4		1.27383	0.008875
F22F7.5	V	ckb-4	Choline Kinase B	1.27189	0.001259
F42G9.9a.1	III	ptl-1	Microtubule-associated protein	1.26632	7.49e-05
T06G6.3b	I	T06G6.3		1.26606	0.005436
F35D2.5c	II	syd-1	SYnapse Defective, Rho GTPase-activating protein	1.26435	0.000167
C15A11.3	I	sol-1	Suppressor of lurcher protein 1	1.26314	0.000933
Y54G2A.18.2	IV	Y54G2A.18		1.26068	0.000107
T03D8.5a	V	gcy-22		1.25913	0.00169
Y57A10A.23	II	Y57A10A.23	Receptor-type guanylate cyclase	1.25551	0.000175
B0294.1	X	B0294.1		1.25501	0.010314
F42G10.2	X	mkk-4	MAP kinase kinase	1.25443	5.97e-05
C36H8.3	IV	flp-9	FMRFamide-like neuropeptides 9	1.25066	0.000916
Y4C6A.2d	IV	mgl-3	Metabotropic GLutamate receptor family	1.25063	0.001087
C35A11.1	V	dmsr-7	DroMyoSuppressin Receptor related	1.24948	0.000689
D1069.4	II	dmsr-4	DroMyoSuppressin Receptor related	1.24799	0.019579
F56F3.6	III	ins-17	INSulin related	1.24784	0.00042
C07B5.3	X	C07B5.3		1.24237	0.033689
R13A5.9	III	R13A5.9		1.24046	8.46e-05
C02D4.2b	X	ser-2	Tyramine receptor	1.23889	0.016808
F53C3.6a.2	II	F53C3.6		1.23661	7.58e-06
F15D4.8	II	flp-16	FMRFamide-like neuropeptides 16	1.23343	6.7e-05
Y71D11A.1	III	cdh-12	CaDHerin family	1.23131	1.06e-05
F35H12.1	X	F35H12.1		1.21811	0.006651
Y110A7A.3	I	unc-63	uncoordinated, Acetylcholine receptor subunit alpha-type	1.21752	0.002841
W01C8.4b	X	set-20	SET (trithorax/polycomb) domain containing	1.21749	0.044889
F46F6.4c	X	dyf-6	abnormal DYe Filling, Intraflagellar transport protein 46 homolog	1.21613	0.022383
F15B9.7	V	fmi-1	FlaMIngo (cadherin plus 7TM domain) homolog	1.21538	0.000244
M04G7.3a	IV	M04G7.3		1.21301	0.002951
T14G8.3a	X	T14G8.3		1.20825	3.53e-06
C36E8.2	III	glb-11	GLoBin related	1.20717	0.002687
E03D2.1	V	nlp-13	Neuropeptide-Like Protein	1.20551	0.000652
R09A1.5	V	R09A1.5		1.20316	0.039868
K01A6.6a.1	IV	K01A6.6		1.19852	0.002237
H10E21.5	III	H10E21.5		1.19749	0.005765
C54A12.4.2	II	drn-1	Di-Ras/Rig/Noey2 Ras-like protein homolog	1.19683	0.011368
C03H5.6	II	C03H5.6		1.1963	0.000109
R05D7.3b	I	R05D7.3		1.19351	0.010091
Y38H6C.8	V	Y38H6C.8		1.19304	0.015638
C42D4.1	IV	C42D4.1		1.19217	0.007525
R03C1.3a	II	cog-1	Connection Of Gonad defective	1.19184	0.000101
Y73E7A.4	I	cpx-1	Putative complexin-1	1.18637	2.78e-05
F47A4.1b	X	lgc-47	Ligand-gated ion channel	1.18624	0.00047
M04B2.6	IV	M04B2.6		1.18577	0.013808
F33E2.2d	I	dlk-1	Dual-Leucine zipper Kinase, Mitogen-activated protein kinase kinase kinase	1.18497	7.78e-05
C18B12.2	X	C18B12.2		1.18211	0.001989
M153.4	X	M153.4		1.17627	0.039374
F54G2.1a	X	F54G2.1		1.17201	5.27e-06
T21C12.3	III	T21C12.3		1.16539	0.010948
Y106G6G.3	I	dlc-6	Dynein Light Chain	1.16306	0.016217
Y106G6G.2	I	Y106G6G.2		1.16114	0.001619
VM106R.1	II	VM106R.1		1.15618	0.000916
F10B5.4	II	tub-1	Tubby protein homolog 1	1.15596	0.028464
F19B10.13	II	F19B10.13		1.15527	0.043203
C09E10.2b	X	dgk-1	Diacylglycerol kinase	1.15459	8.71e-05
T24H10.6.1	II	dyrb-1	DYnein light chain (RoadBlock type)	1.15144	0.029405
C56A3.3b	V	frpr-5	FMRFamide Peptide Receptor family	1.14969	0.001459
C17F4.6	II	gcy-19	Receptor-type guanylate cyclase	1.14792	0.011907
F15A2.6a	X	sad-1	Serine/threonine kinase	1.14492	7.95e-05
Y38C1BA.2a	IV	snn-1	SyNapsiN	1.14486	0.00226
K04D7.4b	IV	ptp-4	Tyrosine-protein phosphatase 4	1.14356	0.000498
Y39B6A.48a	V	hot-2	Homolog of Odr-2	1.14208	0.040093
C17H12.9.2	IV	ceh-48	homeobox, One cut domain family member	1.13762	0.005536
F32A6.2	X	ift-81	IFT (Chlamydomonas IntraFlagellar Transport) homolog	1.13592	0.017872
F14D7.12	V	F14D7.12		1.13591	0.047562
C25H3.5	II	flp-27	FMRFamide-like neuropeptides 27	1.13338	0.011161
Y54G11B.1	II	dmsr-6	DroMyoSuppressin Receptor related	1.13232	0.022471
Y37D8A.6	III	Y37D8A.6		1.13138	0.035243
T05A1.1a	IV	npr-2	NeuroPeptide Receptor family	1.13137	0.010074
F11H8.2	III	lgc-38	Ligand-gated ion channel	1.12656	0.016698
F39H12.2	X	F39H12.2		1.12634	0.047716
ZC443.4	V	ZC443.4		1.12599	0.000438
F47G4.7.1	I	smd-1	S-adenosylmethionine decarboxylase proenzyme S-adenosylmethionine decarboxylase alpha chain S-adenosylmethionine decarboxylase beta chain	1.1255	0.033197
C50C3.5	III	C50C3.5		1.12365	0.016973
F14F11.2	II	F14F11.2		1.12131	0.007089
H19M22.3a	III	H19M22.3		1.12079	0.040653
T04F8.8a	X	T04F8.8		1.11893	0.020259
C39D10.2	X	C39D10.2		1.11735	0.020331
F58E6.10	V	unc-42	uncoordinated	1.1172	0.000921
F58G6.6b	IV	del-2	DEgenerin Like	1.11551	0.007437
C05E11.3	X	C05E11.3		1.11397	0.009597
Y12A6A.2	X	Y12A6A.2		1.11239	0.002688
F56D12.4a.2	II	jip-1	JNK Interacting Protein (scaffold protein)	1.11123	0.00219
F28E10.1a	IV	F28E10.1		1.10781	0.000365
F16B12.4	X	F16B12.4		1.10654	0.045431
F59D12.1	X	F59D12.1		1.10477	0.019555
R04F11.4d	V	twk-13	TWiK family of potassium channels	1.10185	0.00372
T23F11.3b.2	III	cdka-1	Cyclin-dependent kinase 5 activator 1	1.10094	0.000144
R10H10.5	IV	gpa-7	Guanine nucleotide-binding protein alpha-7 subunit	1.09777	0.000721
F35C12.2a	I	ncx-4	Na/Ca eXchangers	1.09594	0.006409
F15G9.5	X	F15G9.5		1.09027	0.004096
C33B4.4	II	C33B4.4		1.08857	0.014215
Y95B8A.12f	I	Y95B8A.12		1.08775	0.003061
T02C12.1	III	hum-5	Heavy chain, Unconventional Myosin	1.08665	5.12e-05
C02B4.2	X	nhr-17	Nuclear hormone receptor family member	1.08631	0.000174
W09G12.9	IV	W09G12.9		1.08424	0.00393
T04H1.9	V	tbb-6	TuBulin, Beta	1.08418	0.03852
R106.6	X			1.0797	0.000287
F41B4.2a	X	F41B4.2		1.07736	0.001742
F32B4.5b.2	I	F32B4.5		1.07587	0.002654
F31F6.4a	X	flp-8	FMRFamide-like neuropeptides	1.0726	0.043502
ZK355.2a.1	II	ZK355.2		1.07164	0.000541
H40L08.1	X	H40L08.1		1.07162	0.0013
D1014.3.1	V	snap-1	SNAP (Soluble NSF Attachment Protein) homolog	1.07122	0.000425
F53C3.5	II	F53C3.5		1.07067	0.004871
F44G3.6.1	V	skr-3	SKp1 Related (ubiquitin ligase complex component)	1.06925	0.007895
C41D11.1c.2	I	eri-6	Enhanced RNAI (RNA interference)	1.06917	0.003662
C10F3.4b	V	mcp-1	GDP-D-glucose phosphorylase 1	1.06545	0.001742
B0001.1a	IV	lin-24	abnormal cell LINeage	1.06498	0.001764
Y70D2A.1	X	Y70D2A.1		1.06444	0.02886
F52D2.12	X	F52D2.12		1.05906	0.003934
F49E10.4a	X	F49E10.4		1.05894	0.017991
H15N14.2b.2	I	nsf-1	NSF (N-ethylmaleimide sensitive secretion factor) homolog, Vesicle-fusing ATPase	1.05884	0.00047
K06A1.6	II	dgk-5	Putative diacylglycerol kinase	1.0572	0.010902
ZC334.2	I	ins-30	INSulin related	1.05574	0.028328
C17D12.2	I	unc-75	uncoordinated	1.05556	0.000912
Y59H11AL.1a	IV	npr-22	NeuroPeptide Receptor family	1.05524	0.004893
F15A8.5c	X	dop-1	DOPamine receptor	1.05413	0.002996
R05D11.1	I	daf-8	dauer defective, Dwarfin sma	1.05237	0.016174
T04C12.3.1	V	T04C12.3		1.05229	0.003333
Y45G5AM.3	V	Y45G5AM.3		1.0522	0.023012
F45E10.2a	II	F45E10.2		1.05217	0.041728
F38H4.3	IV	F38H4.3		1.05104	0.027336
F20D6.8	V	F20D6.8		1.05077	0.006563
C39E6.4	X	mls-2	Mesodermal Lineage Specification	1.04568	0.017791
T12A2.16b	III	hot-4	Homolog of Odr-2	1.04219	0.02825
Y39A3B.5b	III	ckr-2	CholecystoKinin Receptor homolog	1.0402	0.003663
F16H9.1b.2	X	rgs-2	Regulator of G-protein signaling	1.03983	0.005846
Y95B8A.10a	I	pde-6	Probable 3',5'-cyclic phosphodiesterase	1.03953	5.59e-05
CC4.2	I	nlp-15	Neuropeptide-Like Protein	1.03869	0.00709
C06B3.8	V	gcy-32	Soluble guanylate cyclase	1.03753	0.037759
F14D7.8	V	F14D7.8		1.03694	0.040654
C29A12.4a	V	nrx-1	NeuReXin related	1.03645	0.000263
B0491.8a	II	clh-2	Chloride channel protein	1.03624	0.00023
T21C12.1b	III	unc-49	uncoordinated	1.03168	0.000935
F20C5.2e	IV	klp-11	Kinesin-Like Protein	1.03063	0.005391
ZK970.1b	II	nep-26	NEPrilysin metallopeptidase family	1.02898	0.001823
T04D3.3b	I	pde-1	Phosphodiesterase	1.02659	0.002841
F38E1.5	V	gpa-2	Guanine nucleotide-binding protein alpha-2 subunit	1.02429	0.007731
F56A8.7b	III	unc-64	uncoordinated, Syntaxin-1A homolog	1.02028	0.004324
K09A9.1	X	nipi-3	No Induction of Peptide after Drechmeria Infection	1.01874	0.00067
C50F2.8	I	magu-3	MAGUK family	1.01771	0.014654
M01F1.7	III	pitp-1	PhosphatidylInositol Transfer Protein family	1.01732	0.014917
W02B3.2	III	grk-2	G protein-coupled receptor kinase 2	1.0144	0.000259
K07A9.2	IV	cmk-1	Calcium/calmodulin-dependent protein kinase type 1	1.01258	0.002307
F29G9.6a	V	dhs-17	DeHydrogenases, Short chain	1.01172	0.017518
R06C1.6	I	R06C1.6		1.01143	0.011367
C07A4.1	X	tiar-3	TIA-1/TIAL RNA binding protein homolog	1.01139	0.021202
T20H12.1	II	T20H12.1		1.01108	0.04392
ZK1067.4	II	ZK1067.4	Transmembrane protein 151 homolog	1.00866	0.019021
C18B2.4.2	X	C18B2.4		1.008	0.000314
M03F4.3a	X	tyra-3	TYRAmine receptor	1.00789	0.003348
C13A10.2.2	II	C13A10.2		1.00761	0.008477
C29H12.3a	II	rgs-3	Regulator of G-protein signaling	1.00589	0.023108
F09E5.12	II	F09E5.12		1.00469	0.04499
C01G12.7	II	C01G12.7		1.00355	0.043203
F21A10.4	X	arrd-28	ARRestin Domain protein	1.00037	0.04709
F10G8.5.2	I	ncs-2	Neuronal calcium sensor 2	1.00029	0.000209
C27A7.4	V	che-11	abnormal CHEmotaxis	0.999678	0.021202
M02B7.3b	IV	osm-3	Osmotic avoidance abnormal protein	0.996859	0.011966
B0222.1	V	B0222.1		0.996668	0.04983
C06H2.5b	V	glb-3	GLoBin related	0.996352	0.011966
Y48C3A.11	II	dmsr-3	DroMyoSuppressin Receptor related	0.995806	0.040014
Y55F3AM.14	IV	Y55F3AM.14		0.995179	0.00249
T04A8.18	III	T04A8.18		0.993273	0.013767
ZK938.2	II	arrd-4	ARRestin Domain protein	0.99233	0.014239
R74.4b	III	dnj-16	DNaJ domain (prokaryotic heat shock protein)	0.990846	0.031661
T28F3.1a.2	IV	nra-1	Nicotinic receptor-associated protein 1	0.989023	0.001181
C54G7.4	X	ifta-1	IntraFlagellar Transport Associated	0.988497	0.016812
K02A4.2.2	X	gpc-1	Guanine nucleotide-binding protein subunit gamma	0.987014	0.015853
ZK721.3	X	ZK721.3		0.986752	0.01675
F21C10.3a	V	F21C10.3		0.985475	0.00064
B0403.4	X	tag-320	Probable protein disulfide-isomerase A6	0.984231	0.011479
H27C11.1a	IV	nhr-97	Nuclear hormone receptor family member	0.983187	0.002299
F43C1.4	III	nhr-20	Nuclear hormone receptor family member	0.983182	0.003748
F18E9.5b.2	X	jmjd-3.1	JuMonJi (transcription factor) Domain protein	0.97751	0.000497
CD4.1	V	CD4.1		0.975702	0.022386
F35C8.3	X	jkk-1	Dual specificity mitogen-activated protein kinase kinase	0.974738	0.0234
F47D12.1c	III	gar-2	Probable muscarinic acetylcholine receptor	0.97446	0.001117
C15B12.5c	X	gar-1	Probable muscarinic acetylcholine receptor	0.973669	0.039413
H13N06.6b	X	tbh-1	Tyramine beta-hydroxylase	0.973117	0.044583
F55D10.4	X	F55D10.4		0.972908	0.01528
D1009.4b	X	nlp-14	Neuropeptide-Like Protein	0.972015	0.016423
T01B10.5	X	T01B10.5		0.971549	0.026481
H10D18.5	V	H10D18.5		0.971207	0.007377
F09E10.8b	X	toca-1	TOCA (Transducer Of Cdc42-dependent Actin assembly) homolog	0.971117	0.001082
C52A11.4c	II	mpz-1	Multiple PDZ domain protein	0.970727	0.000297
F36H12.1	IV	nlp-47	Neuropeptide-Like Protein	0.970035	0.0004
ZC64.4	X	lim-4	LIM domain family	0.969345	0.040997
T28F2.3	I	cah-6	Carbonic AnHydrase	0.968617	0.011017
T07H8.4c	V	mec-1	mechnosensory abnormality, Alpha-tubulin N-acetyltransferase 1	0.966379	0.002654
C41G11.4c.1	X	gnrr-4	human GoNadotropin-Releasing hormone Receptor (GnRHR) related	0.961477	0.043904
W05H12.1	I	W05H12.1		0.960898	0.002067
T19C3.3	III	T19C3.3		0.959794	0.012228
W01C9.5.2	II	glb-27	GLoBin related	0.959593	0.013299
Y87G2A.4.2	I	aex-6		0.958737	0.016151
T10A3.1a	X	unc-10	uncoordinated, Rab-3-interacting molecule	0.955584	0.003007
T07D1.4.1	X	fox-1	Feminizing gene On X, Sex determination protein	0.9554	0.003379
F07A5.5	I	sue-1	SUppressor of Elongation defect	0.951457	0.001723
C54D2.2	X	C54D2.2		0.950284	0.016808
C49F8.2	X	C49F8.2		0.949655	0.005027
K10G9.2	III	K10G9.2		0.948103	0.036618
C24A3.2b.2	X	C24A3.2		0.947231	0.000811
Y16B4A.1	X	unc-3	uncoordinated, Transcription factor unc-3	0.946568	0.019866
C31H5.5	I	C31H5.5		0.946408	0.021987
W01H2.3b	X	rab-37	RAB family	0.944666	0.024639
Y39A3CL.2	III	tag-168		0.943134	0.006295
C38C10.1	III	tkr-1	TachyKinin Receptor family, Probable G-protein coupled receptor tkr-1	0.941596	0.024708
Y76B12C.3	IV	Y76B12C.3		0.941387	0.000511
T05D4.1.2	III	aldo-1	Fructose-bisphosphate aldolase 1	0.941025	0.000131
ZC21.2a	III	trp-1	Transient-receptor-potential-like protein	0.941005	0.018684
Y41C4A.13.1	III	sup-1	SUPpressor	0.940275	0.001457
W04G3.4	X	apt-9	AdaPTin or adaptin-related protein	0.939734	0.019703
T05A7.4.1	II	hmg-11	HMG	0.937187	0.003137
R07D5.1b	X	unc-7	uncoordinated, Innexin	0.93705	0.002198
C14B9.2	III	C14B9.2	Probable protein disulfide-isomerase A4	0.933925	0.000165
ZC416.8b	IV	unc-17	uncoordinated, Choline O-acetyltransferase	0.933855	0.000916
K07D4.9.2	II	K07D4.9		0.93326	0.007013
B0403.2	X	ubc-17	Probable ubiquitin-conjugating enzyme protein 17	0.933147	0.013328
F09C3.2	I	F09C3.2		0.933033	0.001637
F45H7.6	III	hecw-1	HECT, C2 and WW domain-containing ubiquitin ligase	0.931947	0.008376
T08A9.3	X	sng-1	Synaptogyrin homolog 1	0.92662	0.007468
ZC487.1b	V	ZC487.1		0.925291	0.014977
F16B3.1	V	egl-2	EGg Laying defective	0.925278	0.002928
K11C4.8	V	K11C4.8	ncRNA	0.924976	0.017053
F58B4.3a	V	F58B4.3		0.924843	0.009382
F34D10.6b.2	III	F34D10.6		0.923653	0.018229
F16D3.7	I	ser-5	SERotonin/octopamine receptor family	0.921062	0.020844
F19C6.1	X	grk-1	G protein-coupled receptor kinase 1	0.920366	0.002118
R05G9.2b	II	twk-49	TWiK family of potassium channels	0.92019	0.000295
T02E9.1	V	npr-25	NeuroPeptide Receptor family	0.918627	0.043203
R90.1.1	V	R90.1		0.91838	0.000526
ZK154.6a	X	ZK154.6		0.918298	0.011367
T23F2.5	X	T23F2.5		0.918118	0.024952
F55A4.1.1	X	sec-22	yeast SEC homolog	0.918092	0.010793
H35B03.1	IV	H35B03.1		0.916339	0.006077
Y54G2A.25a	IV	lad-2	L1 CAM ADhesion molecule homolog	0.915004	0.009163
F41D9.1	X	tbc-18	TBC (Tre-2/Bub2/Cdc16) domain family	0.914246	0.007634
Y41G9A.4a	X	gbb-1	GABA B receptor subunit	0.913933	0.007785
Y38E10A.21a	II	rgs-4	Regulator of G protein Signaling	0.911031	0.020331
ZC247.3	I	lin-11	abnormal cell LINeage	0.910065	0.01148
D1005.3	X	cebp-1	C/EBP (CCAAT/enhancer-binding protein) homolog	0.909574	0.006217
ZK652.8	III	ZK652.8		0.906089	0.043113
ZK813.4a	X	ZK813.4		0.900401	0.015721
C06E7.2.1	IV	C06E7.2		0.89991	0.016032
F28F9.1	IV	zag-1	Zinc finger E-box-binding homebox protein	0.89844	0.00785
C07A12.7a.1	X	C07A12.7		0.897932	0.001236
F45H11.6	I			0.897817	0.005059
Y48G9A.8	III	ppk-2	polyphosphate kinase	0.897436	0.000916
K04H4.7	III	flp-25	FMRF-Like Peptide	0.895966	0.047654
C52B9.1a	X	cka-2	Choline kinase A2	0.895932	0.006424
C27H6.1c	V	unc-41	uncoordinated, Putative stoned B-like protein	0.894779	0.001758
Y40H4A.1a.1	V	gar-3	Muscarinic acetylcholine receptor	0.894192	0.049959
K04C2.3a.3	III	K04C2.3		0.893763	0.002363
C02F12.4	X	tag-52		0.893752	0.04239
C55C2.5a.2	I	aat-5	Amino Acid Transporter	0.89269	0.019295
C50E3.6	V	C50E3.6		0.891137	0.030145
Y2C2A.1	IV	tag-80		0.890374	0.013676
R12H7.1	X	unc-9	uncoordinated, Innexin	0.889359	0.001924
C09D8.1d	II	ptp-3	Tyrosine-protein phosphatase Lar-like	0.888436	0.002906
C01A2.4.2	I	C01A2.4		0.887114	0.02825
F59C12.2a	X	ser-1	SERotonin/octopamine receptor family	0.887085	0.041558
F15A8.6	X	F15A8.6		0.886939	0.005826
W02D9.10	I	W02D9.10		0.885406	0.00427
Y37E11C.1	IV	unc-33	uncoordinated	0.884095	0.001341
ZK546.17.1	II	cblc-1	CoBaLamin deficiency, C complementation group (human) homolog, MMACHC-like protein	0.881272	0.002498
Y71G12B.20a	I	mab-20	male abnormal, Semaphorin-2A	0.879989	0.010131
Y105C5A.23	IV	daf-38	dauer defective	0.877662	0.028706
Y60A3A.14	V	Y60A3A.14		0.875969	0.024349
B0303.7a	III	B0303.7		0.875349	0.012228
Y49E10.23b	III	cccp-1	Conserved Coiled-Coil Protein	0.873356	0.009217
B0478.1a	IV	jnk-1	Jun N-terminal Kinase, Stress-activated protein kinase	0.870668	0.020331
ZK1320.10.2	II	nlp-11	Neuropeptide-like peptide	0.870209	0.011368
C55B6.2	X	dnj-7	DNaJ domain (prokaryotic heat shock protein)	0.869999	0.000688
F39C12.2b	X	add-1	Adducin-related protein 1	0.868923	0.022211
F11C1.7b	X	F11C1.7		0.868503	0.010769
F48E8.4	III	F48E8.4		0.868154	0.018055
K10B3.7.2	X	gpd-3	Glyceraldehyde-3-phosphate dehydrogenase 3	0.868097	0.001901
W05E10.3.2	V	ceh-32	Homeobox protein	0.866028	0.010074
F47G4.4.1	I	F47G4.4		0.865981	0.010948
C44E12.3f	X	twk-17	TWiK family of potassium channels	0.865968	0.035363
C12D12.5	X	sox-4	SOX (mammalian SRY box) family	0.865794	0.02275
H16O14.1a	IV	kcc-2	K+/Cl-Cotransporter	0.865341	0.000526
Y44A6D.2	V	Y44A6D.2		0.864543	0.007558
F32D1.3	V	F32D1.3		0.862316	0.032892
F54C8.7c	III	F54C8.7		0.860751	0.003427
M88.6b	III	pan-1	P-granule-associated novel protein 1	0.859254	0.013066
K09F5.6	X	K09F5.6		0.858722	0.021202
F17C11.17	V	zip-9	bZIP transcription factor family	0.858625	0.002755
T27A10.2	X	T27A10.2		0.858529	0.014332
W06B11.1	X	atat-2	Alpha-tubulin N-acetyltransferase	0.857554	0.023795
C30G7.2a	V	C30G7.2		0.856648	0.023578
Y42A5A.1	V	Y42A5A.1		0.855126	0.049494
Y54G2A.31	IV	ubc-13	UBiquitin Conjugating enzyme	0.852852	0.001209
F59B10.1	II	pqn-47		0.849287	0.008796
			Prion-like-(Q/N-rich)-domain-bearing protein
H09G03.2b.1	III	frm-8	FERM domain (protein4.1-ezrin-radixin-moesin) family	0.847285	0.014734
R05H5.8	II	tts-2	ncRNA	0.847113	0.001012
F49E10.5a	X	ctbp-1	C-terminal-binding protein 1	0.847076	0.012005
C43F9.8	IV	efn-2	Eph(F)riN	0.846791	0.007663
C34F6.9	X	C34F6.9		0.846702	0.008525
F32A6.5b	X	sto-2	Stomatin-2	0.846513	0.017731
ZK783.4	III	flt-1	vascular endothelial growth factor receptor-1	0.844092	0.004567
ZK337.2	I	ZK337.2		0.841797	0.013299
B0495.10a	II	cpna-5	Copine family protein 5	0.84091	0.004331
R07D5.2	X	R07D5.2		0.840842	0.03891
C34B4.1b	V	max-1	Motor AXon guidance	0.840346	0.032978
K05G3.3	X	cah-3	Putative carbonic anhydrase 3	0.838425	0.002144
R06B10.4a	III	trp-2	TRP (transient receptor potential) channel family	0.838388	0.0064
F45E1.6.2	X	his-71	Histone H3.3 type 1	0.83837	0.003038
M01A8.2a	III	M01A8.2		0.837634	0.002233
F19C6.3	X	F19C6.3		0.836747	0.018971
C35C5.10a.2	X	C35C5.10		0.834204	0.011554
F37D6.6	I	tag-68		0.834202	0.003711
Y57A10B.1	II	Y57A10B.1		0.832293	0.006578
T07A5.6b	III	unc-69	uncoordinated	0.829028	0.014689
ZC123.4c	I	ZC123.4		0.828125	0.014273
ZC410.5b	IV	ZC410.5		0.827777	0.043761
C18A3.6a	II	rab-3	Ras-related protein	0.826822	0.019295
F09B9.5	X	F09B9.5		0.826743	0.011401
F13D12.2.2	II	ldh-1	L-lactate dehydrogenase	0.826642	0.000717
T14G8.1	X	chd-3	Chromodomain-helicase-DNA-binding protein 3 homolog	0.826397	0.001663
Y71H2AM.10	III	Y71H2AM.10		0.823776	0.00805
T07G12.1a	IV	cal-4	CALmodulin related genes	0.823101	0.020422
C03G5.7	X	flp-5	FMRFamide-like neuropeptides	0.82301	0.024243
D1005.1.2	X	D1005.1	Probable ATP-citrate synthase	0.821896	0.00176
K10B3.8.2	X			0.821326	0.000923
C29F5.7	II	glb-10	GloBin related	0.821288	0.029717
T21H3.3.1	V	cmd-1	Calmodulin	0.819417	0.008308
Y23H5A.5b	I	ctn-1	alpha-CaTuliN (catenin/vinculin related)	0.817865	0.002906
Y22F5A.3b	V	ric-4	Resistance to Inhibitors of Cholinesterase, Synaptosomal-associated protein	0.816731	0.010074
F20D1.7	X	iglr-1	IG(immunoglobulin) and LRR(Leucine Rich Repeat) domains	0.816679	0.020216
F32A11.6	II	moe-3	Oocyte MAturation defective	0.81643	0.0133
F26A10.2	X	F26A10.2		0.815644	0.008078
C10G11.7.4	I	C10G11.7		0.814792	0.001616
F13D11.2a	X	hbl-1	Hunchback-like protein	0.811248	0.021579
F57B10.1.2	I			0.810053	0.010634
E01H11.1d	X	pkc-2	Protein kinase C-like 2	0.808973	0.00427
W07G4.5	V	W07G4.5		0.808426	0.011203
Y39A3CL.5a.2	III	clp-4	CaLPain family	0.807461	0.007428
C04E6.13	V	C04E6.13		0.805585	0.038813
F47E1.18	X	linc-22	Long Intervening Non-Coding RNA	0.804797	0.032389
F42G8.4.1	IV	pmk-3	Mitogen-activated protein kinase	0.802661	0.00933
M195.3	II	amt-3	Putative ammonium transporter	0.802544	0.025705
Y20F4.4	I	Y20F4.4		0.802155	0.016634
Y57A10A.26.1	II	Y57A10A.26		0.80163	0.032978
T27E4.7.2	V	T27E4.7		0.798993	0.02696
C54C6.2	III	ben-1	BENzimidazole resistant	0.795929	0.009345
K03A1.4a	X	K03A1.4		0.794907	0.04508
D2021.2a	X	dhhc-14	DHHC-types zinc finger protein, Palmitoyltransferase	0.794666	0.023607
Y87G2A.11	I	Y87G2A.11		0.794626	0.047427
Y48C3A.12	II	Y48C3A.12		0.793314	0.00625
C33F10.14	II	C33F10.14		0.792739	0.041451
Y15E3A.1b.2	X	nhr-91	Nuclear hormone receptor family member	0.791243	0.012498
F42A6.9	IV	elks-1	mammalian ELKS/CAST/ERC/Rab6 interacting protein homolog	0.788804	0.013188
T12C9.3	II	twk-2	TwiK family of potassium channels	0.788659	0.007493
C18H9.7	II	rpy-1	RaPsYn	0.787214	0.003951
F17E5.1a	X	lin-2	abnormal cell LINeage	0.786512	0.014928
C01C10.3.1	X	acl-12	Putative 1-acyl-sn-glycerol-3-phosphate acyltransferase	0.782653	0.025258
Y39A1A.9	III	Y39A1A.9		0.78182	0.028464
C26F1.10	V	flp-21	FMRFamide-like neuropeptides	0.780333	0.040086
B0545.1a	IV	tpa-1	(tetradecanoyl phorbol acetate) resistant, Protein kinase C-like 1	0.780317	0.016808
F46E10.8	V	ubh-1	UBiquitin C-terminal Hydrolase (family 1)	0.777387	0.005032
F58D5.5	I	F58D5.5		0.776339	0.01677
F45E4.4	IV	tag-199		0.773948	0.014689
C46F11.6.1	III	C46F11.6		0.771945	0.047938
F45E4.3b.1	IV	F45E4.3		0.770794	0.025683
T10B9.9	II	T10B9.9		0.770683	0.029665
F13E6.6	X	rhgf-1	RHo Guanine nucleotide exchange Factor	0.769969	0.013808
Y73F8A.5	IV	Y73F8A.5		0.767874	0.033244
C02H7.3a	X	aex-3	ABoc, EXpulsion (defecation) defective, MAP kinase-activating death domain protein	0.767149	0.024855
R10F2.1	III	cdh-1	CaDHerin family	0.766065	0.022154
C16E9.2a	X	C16E9.2		0.765319	0.021819
F15C11.1.2	I	sem-4	SEx Muscle abnormal	0.76509	0.012671
R03E9.4	X	irk-1	Inward Rectifying K(potassium) channel family	0.764595	0.025545
R173.3	X	R173.3		0.76444	0.027707
C11D2.6d	IV	unc-77	uncoordianated	0.761975	0.005603
F02D8.5	V	F02D8.5		0.761407	0.047032
T23B3.2	I	T23B3.2		0.760713	0.046884
F27B10.1	V	F27B10.1		0.758283	0.048859
T15B12.1b	III	T15B12.1		0.757144	0.010131
F45D3.2b	V	F45D3.2		0.755434	0.039005
C53B7.1	X	rig-3	neuRonal IGCAM	0.755117	0.027463
R08F11.1	V	R08F11.1		0.752341	0.049198
F02G3.1b	X	ncam-1	NCAM (neural cell adhesion molecule) homolog	0.747712	0.010314
T19E7.3.2	IV	bec-1	Beclin homolog	0.746741	0.02897
F53H2.4	V	F53H2.4	ncRNA	0.74661	0.036614
F57F5.5a.2	V	pkc-1	Protein kinase C-like 1B	0.743465	0.012584
C16C10.11.2	III	har-1	Hemiasterlin resistant protein 1	0.742486	0.037924
H05G16.1	X	frm-3	FERM domain (protein4.1-ezrin-radixin-moesin) family	0.740509	0.021202
W05B5.1e.2	I	W05B5.1		0.736428	0.008219
K09E2.4a	X	rig-1	neuRonal IGCAM	0.735934	0.044242
ZK180.1	IV	gbb-2	GABA B receptor subunit	0.735599	0.047716
Y75B7AL.1	V	glb-33	GloBin related	0.735237	0.020143
F32A7.6	I	aex-5	ABoc, EXpulsion (defecation) defective	0.732084	0.035363
Y119D3B.17	III	pes-4	Patterned Expression Site	0.731707	0.043665
C52B11.2	X	tag-303		0.731469	0.037759
F10C2.3	V	F10C2.3		0.731029	0.015941
M03C11.1	III	M03C11.1		0.727021	0.048867
C33A12.2	IV	nlp-35	Neuropeptide-like protein	0.725411	0.047716
F48E8.3.3	III	F48E8.3		0.725279	0.033792
F55E10.7	X	npr-28	NeuroPeptide Receptor family	0.724198	0.046781
R166.1	II	mab-10	Male ABnormal	0.723881	0.018179
F14F11.1h	II	shw-1	SHaW family of potassium channels	0.723216	0.036221
Y41E3.7a	IV	Y41E3.7		0.721085	0.005902
F21F3.7	I	F21F3.7		0.719956	0.044568
C09G1.4	X	C09G1.4		0.71905	0.04303
C06A1.2b	II	C06A1.2		0.718814	0.020331
ZK669.1d	II	tag-341		0.718474	0.033244
M05D6.5b.2	II	M05D6.5		0.716849	0.011495
C26H9A.2c.2	IV	C26H9A.2		0.716571	0.008088
T01B7.7	II	rol-6	roller, Cuticle collagen rol-6	0.713616	0.004384
M79.1b	X	abl-1	Tyrosine-protein kinase abl-1	0.713186	0.018229
B0041.5	I	B0041.5		0.713047	0.041778
T02C5.5b	X	unc-2	uncoordinated	0.712617	0.032547
F08B12.3b	X	slo-2	SLOwpoke potassium channel family	0.710886	0.041065
F31B12.3a	X	frm-9	FERM domain (protein4.1-ezrin-radixin-moesin) family	0.709837	0.032051
F55A8.2a.1	IV	egl-4	cGMP-dependent protein kinase	0.708324	0.019021
C13B9.4b.2	III	pdfr-1	egg-laying defective, Calcitonin receptor-like protein 1	0.707157	0.049494
F49E8.6	IV	F49E8.6		0.702068	0.042458
C14B4.2	V	C14B4.2		0.701494	0.04829
C50F4.5	V			0.698428	0.006075
C07A12.4c.2	X	pdi-2	Protein disulfide-isomerase 2	0.696326	0.007735
C26C6.2.1	I	goa-1	Guanine nucleotide-binding protein G(o) subunit alpha	0.695108	0.020505
T19D2.2.3	X	prl-1	PRL-1 phosphatase	0.692356	0.028612
F25C8.3a	V	unc-80	uncoordinated	0.691559	0.017053
K09A9.2.2	X	rab-14	RAB family	0.689384	0.022386
F14F9.4	V	F14F9.4		0.689293	0.034239
F12B6.1	I	abt-2	ABC Transporter family	0.688312	0.048859
C01F4.2a	I	rga-6	Rho GTPase Activating protein	0.68814	0.031738
ZK1073.2	X	ZK1073.2		0.68798	0.011239
R12A1.2.2	V	snt-5	SyNapTotagmin	0.686246	0.028923
W01F3.1a	V	W01F3.1		0.685561	0.040654
F25E5.1	V	F25E5.1		0.683829	0.024464
C02C6.3c.2	X	lron-3	eLRR (extracellular Leucine-Rich Repeat) ONly	0.683173	0.030403
F58D5.4a	I	ksr-2	Kinase suppressor of Ras B	0.68299	0.010131
F57B7.2a	V	F57B7.2		0.680794	0.014372
K02B12.7.2	I	K02B12.7		0.677887	0.028863
ZC123.3	I	zfh-2	Zinc Finger and Homeobox	0.676374	0.033774
Y119D3B.12a.2	III	Y119D3B.12		0.675368	0.034484
R06A10.2.1	I	gsa-1	G protein, Subunit Alpha	0.673407	0.018525
F20B6.8c.2	X	hpk-1	Homeodomain-interacting protein kinase 1	0.673318	0.014842
C16E9.4a	X	inx-1	Innexin	0.673258	0.048859
F31E8.2b	II	snt-1	Synaptotagmin-1	0.672131	0.016992
C39F7.2b	V	trim-9	TRIpartite Motif-containing protein homolog	0.672079	0.014568
F02E8.6	X	ncr-1	Niemann-Pick C1 protein homolog 1	0.67166	0.049789
ZK783.2.1	III	upp-1	Uridine PhosPhorylase	0.669532	0.020259
F52A8.4b	I	glb-18	GLoBin related	0.667588	0.028169
W07E11.1a	X	W07E11.1		0.666347	0.033689
K08E5.2a	III	nac-3	Sodium-dependent high-affinity dicarboxylate transporter 3	0.666054	0.028068
T03G6.2b	X	nhr-40	Nuclear hormone receptor family member	0.665898	0.045215
H36L18.2.1	X	H36L18.2		0.657324	0.021112
Y46G5A.1d.2	II	tbc-17	TBC (Tre-2/Bub2/Cdc16) domain family	0.655831	0.040654
F31B12.1c	X	plc-1	PhosphoLipase C	0.655244	0.013585
C05E11.8a	X	flp-12	FMRF-Like Peptide	0.649635	0.01502
F13D12.7a.1	II	gpb-1	Guanine nucleotide-binding protein subunit beta-1	0.648634	0.018055
F32A6.4a	X	ags-3	Activator of G protein Signalling	0.64705	0.047033
F46A9.5.3	I	skr-1	Skp1-related protein	0.645156	0.033689
C14F5.5	X	sem-5	Sex muscle abnormal protein 5	0.642096	0.012092
F25E2.5c	X	daf-3	dauer defective, Dwarfin sma	0.637179	0.049494
F18H3.3b.2	X	pab-2	Polyadenylate-binding protein	0.634135	0.008572
H18N23.2a.2	X	H18N23.2	Protein phosphatase 1 regulatory subunit	0.633558	0.042371
E03A3.6a	III	unc-79	Uncoordinated protein	0.632649	0.038791
W05G11.6b.2	III	pck-1	Phosphoenolypyruvate CarboxyKinase	0.630362	0.00709
ZC64.3a	X	ceh-18	Homeobox protein	0.624796	0.047434
F59F5.6	X	syd-2	SYnapse Defective, Liprin-alpha	0.623823	0.039387
Y54F10AM.4c.2	III	ceh-44	homeobox,Protein CASP [Source:UniProtKB/Swiss-Prot;Acc:Q8IA98]	0.619604	0.027725
F54C9.11	II	F54C9.11		0.618457	0.037759
K04A8.6	V	dre-1	Daf-12, REdundant with	0.616149	0.037332
Y75B7AL.3	V	snt-3	SyNapTotagmin	0.615231	0.034188
Y92H12A.2	I	Y92H12A.2	E3 ubiquitin-protein ligase	0.614989	0.039729
T28D6.4	III	T28D6.4		0.61298	0.047716
F52D10.3a.3	X	ftt-2	14-3-3-like protein	0.612292	0.02088
F09B9.3	X	erd-2	ER lumen protein retaining receptor	0.61198	0.022154
D2092.5	I	maco-1	MACOilin homolog	0.610912	0.048259
R07B5.9j.1	V	lsy-12	Histone acetyltransferase	0.61042	0.032389
C09H6.2b	I	lin-10	abnormal cell LINeage	0.610402	0.03998
Y71G12A.3	I	tub-2	TUBby-related	0.610078	0.02088
C34F11.9c	II	dsh-1	DiSHevelled related	0.608561	0.035301
F52G3.1.1	X	F52G3.1		0.606677	0.019021
ZK377.2a	X	sax-3	Sensory AXon guidance	0.605951	0.030561
ZK1073.1.1	X	ZK1073.1		0.604974	0.035309
T27F2.2c	V	sipa-1	(vertebrate Signal-Induced Proliferation-Associated) homolog	0.602474	0.039374
ZK524.2a	I	unc-13	uncoordinated, Phorbol ester/diacylglycerol-binding protein	0.602389	0.043203
Y49E10.6b	III	his-72	Histone H3.3 type 2	0.596264	0.025724
F33G12.6b	II	F33G12.6		0.593017	0.042352
F52E4.8	X	ztf-13	Zinc finger putative Transcription Factor family	0.586728	0.041077
F55C10.1b	V	cnb-1	CalciNeurin B	0.584659	0.031287
T06D10.1.2	I	rsbp-1	R-Seven Binding Protein (R7BP) homolog	0.584483	0.034239
T01C8.1b	X	aak-2	5'-AMP-activated protein kinase catalytic subunit alpha-2	0.583664	0.04062
K02H8.1c	X	mbl-1	Muscleblind-like protein	0.583559	0.043904
Y71H10A.1a.2	X	pfk-1	6-PhosphoFructoKinase (E.C. 2.7.1.11) homolog	0.581089	0.023911
H17B01.1a	II	fgt-1	Facilitated glucose transporter protein 1	0.580288	0.035784
F27D9.1c	X	unc-18	uncoordinated, Putative acetylcholine regulator	0.575338	0.027007
Y67H2A.8.2	IV	fat-1	Omega-3 fatty acid desaturase	0.57505	0.022609
C15H9.6.2	X	hsp-3	Heat shock 70 kDa protein C	0.567487	0.039316
Y57A10A.18e	II	pqn-87	Prion-like-(Q/N-rich)-domain-bearing protein	0.557752	0.018089
F25H5.1f	I	lim-9	LIM domain family	0.556585	0.017614
F57B10.3a	I	F57B10.3		0.485457	0.043203

## Sheet: Neurons_Down in xbp-1s
Locus	Chromosome	Gene	Description (gene class)	Fold Change (log2)	FDR
T01B7.8	II	T01B7.8		-7.74551	2.85e-23
C06A1.7	II	C06A1.7		-5.70012	1.31e-06
C04G6.7	II	C04G6.7		-5.54715	2.25e-08
ZK131.8	II	his-14	Histone H4	-5.49296	9.89e-06
ZK131.4	II	his-10	Histone H4	-4.93037	0.000916
ZC250.5	V	ZC250.5		-4.79751	0.00269928
T05B4.11	V	phat-5	PHAryngeal gland Toxin-related	-4.73006	0.00271658
F10F2.9	III	pqn-29	Prion-like-(Q/N-rich)-domain-bearing protein	-4.67039	3.79e-18
C43F9.5	IV	C43F9.5		-4.58842	0.00176398
Y73F8A.35a	IV	Y73F8A.35		-4.55353	0.00179914
C04G6.10	II	C04G6.10		-4.54311	5.8e-13
Y34F4.5a	III	Y34F4.5		-4.52121	5.01e-11
Y50E8A.5	V	Y50E8A.5		-4.47659	0.00763352
F27E11.1	V	F27E11.1		-4.28574	0.0190209
C08A9.9.2	X	C08A9.9		-4.20284	0.0389099
F41G3.3	II	F41G3.3		-4.19787	9.98e-10
Y51B9A.3	II	mpz-6	Multiple PDZ domain protein	-4.16236	0.0219527
C17F4.8	II	C17F4.8		-4.11691	0.0371076
F39F10.3	X	F39F10.3		-4.11122	0.043203
F13E9.5	IV	F13E9.5		-4.0095	0.022471
T09B4.3a	I	T09B4.3		-3.99887	0.0143722
B0507.10	V	B0507.10		-3.90659	0.00481653
C27A2.5	II	C27A2.5		-3.87699	6.66e-11
D1081.5	I	D1081.5		-3.78867	0.0190209
C46H11.6	I	C46H11.6		-3.76755	0.00983411
F34D10.9	III	F34D10.9		-3.72049	0.0011219
K06B9.4	IV	K06B9.4	pseudogene	-3.68512	0.00171997
R07C3.6	II	fbxc-28	F-box C protein	-3.64661	0.0236185
C03G5.12	X	nspc-5	Nematode Specific Peptide family, group C	-3.60783	0.0366144
T12B5.15	III	T12B5.15		-3.59866	0.0199921
ZK892.5	II	ZK892.5		-3.59049	0.00762714
ZK1307.1a	II	ZK1307.1		-3.49706	0.0420858
F23D12.6	X	fipr-3	FIP (Fungus-Induced Protein) Related	-3.47967	0.0328916
K06C4.5	V	his-17	Histone H3	-3.45797	0.01384
C28A5.1	III	C28A5.1		-3.43298	0.0390898
T05C12.4	II	T05C12.4		-3.41734	0.0283277
F41D3.9	I	F41D3.9		-3.31234	0.000941
C26B2.8	IV	C26B2.8		-3.29207	5.73e-06
ZK1251.1	IV	htas-1	Histone H2A	-3.2717	0.0477155
R13H4.8	V	R13H4.8		-3.26877	0.000228
T23F6.1	IV	T23F6.1		-3.24844	0.0154119
B0280.7	III	B0280.7		-3.247	3.1e-08
T23F11.2	III	T23F11.2		-3.22236	0.0161908
W10D9.3	II	W10D9.3		-3.19257	0.0422279
T18D3.4	X	myo-2	Myosin-2	-3.14396	3.76e-11
T16G1.1	V	pqn-67	Prion-like-(Q/N-rich)-domain-bearing protein	-3.10345	0.00167721
T04H1.6	V	lrx-1	LRP X(cross)-hybridizing	-3.09367	1.19e-06
R09E10.3	IV	acs-18	fatty Acid CoA Synthetase family	-3.06886	2.88e-05
K08D10.8	IV	scrm-5	SCRaMblase (phospholipid scramblase)	-3.04437	0.0484064
C46H11.9	I	phat-2	PHAryngeal gland Toxin-related	-2.97059	0.000314
F58G4.1	V	myo-5	MYOsin heavy chain structural genes	-2.95839	1.79e-09
ZK892.3	II	ZK892.3		-2.94925	0.000508
C05C10.7	II	C05C10.7		-2.91651	0.00427036
F15D4.4	II	F15D4.4		-2.91314	0.00967238
F07H5.8	II	F07H5.8		-2.91233	2.36e-11
AC3.4	V	pqn-2	Prion-like-(Q/N-rich)-domain-bearing protein	-2.87351	0.0177309
C55C3.3	IV	C55C3.3		-2.83509	0.0154119
W09C3.7	I	W09C3.7		-2.82803	0.0144788
R06C7.10.1	I	myo-1	Myosin-1	-2.82485	6.69e-08
R09E10.2	IV	R09E10.2		-2.81247	4.31e-07
W09C3.6	I	gsp-3	Serine/threonine-protein phosphatase PP1-gamma	-2.78861	0.0424343
R06A10.4	I	R06A10.4		-2.77864	0.0393737
F53B6.7	I	F53B6.7		-2.77098	0.0135459
Y39A1A.13.2	III	orc-4	ORC (Origin Recognition Complex) subunit	-2.74682	0.00301803
F32B6.5	IV	sss-1	Sperm-Specific family, class S	-2.72855	0.0190209
T21G5.4	I	T21G5.4	Sperm Meiosis PDZ domain containing proteins(smz-2)	-2.70595	0.0235074
ZK1086.2	X	ZK1086.2		-2.68025	2.03e-06
F21C3.1.1	I	twk-1	TWiK family of potassium channels	-2.67587	2.41e-07
F57H12.3	IV	ora-1	Onchocerca Related Antigen family	-2.67342	0.035047
F32B4.2	I	F32B4.2		-2.65773	0.0331476
H19J13.1	X	otpl-8	OToPetrin-Like	-2.64455	0.0370662
W04E12.4	V	W04E12.4		-2.64255	0.00364044
F28F8.4	V			-2.62281	0.00436442
Y48G1A.2	I	Y48G1A.2		-2.61816	0.000813
Y113G7B.4	V	ftr-1	Fog Two (fog-2) Related	-2.61599	0.00306153
T27E4.4	V	fip-2	Fungus-Induced Protein	-2.59242	0.0123556
Y43E12A.3a	IV	Y43E12A.3		-2.58508	0.0275287
Y102A11A.7	X	Y102A11A.7		-2.57897	0.0469496
ZK1290.6	II	rnh-1.1	RNase H	-2.5678	0.000755
T13H10.1	IV	kin-5	Tyrosine-protein kinase	-2.55991	0.0333877
C34G6.5	I	cdc-7	Cell Division Cycle related	-2.54567	5.19e-06
C12D5.9	V	C12D5.9		-2.52829	0.011506
F18A12.4	II	nep-8	NEPrilysin metallopeptidase family	-2.49787	0.0289229
Y43C5B.3	IV	Y43C5B.3		-2.49782	0.0252587
ZK673.7	II	tnc-2	Troponin C, isoform 2	-2.49593	0.00713073
Y105C5B.11b	IV	Y105C5B.11		-2.48978	0.0084953
C25D7.5.2	V			-2.48895	0.00585661
T13H5.3	II	T13H5.3	CHiTinase(cht-2)	-2.44341	0.000772
W02A2.3	IV	pqn-74	Prion-like-(Q/N-rich)-domain-bearing protein	-2.42968	5.22e-13
R12A1.3	V	R12A1.3		-2.42248	5.07e-09
F09D12.2	IV	F09D12.2		-2.41846	0.0187035
Y111B2A.1	III	Y111B2A.1		-2.41161	0.018875
C05C12.1	IV	C05C12.1		-2.40178	0.00602845
C30H6.1b	IV	clec-199	C-type LECtin	-2.39219	0.0329123
B0379.7.1	I	B0379.7		-2.38768	0.0132994
Y77E11A.10	IV	clp-6	CaLPain family	-2.37908	0.0122891
R07B1.9	X	R07B1.9		-2.37101	1.06e-05
R03D7.7	II	nos-1	NanOS related	-2.36398	1.99e-05
C25A8.5	IV	C25A8.5	Tyrosine-protein kinase	-2.34693	0.00638463
T20H4.2	III	T20H4.2		-2.3333	0.0317481
R07A4.4	X	R07A4.4		-2.322	0.0250532
F42F12.2	X	zig-2	2 (Zwei) IG domain protein	-2.31918	7.22e-08
R01H2.2	III	R01H2.2		-2.31537	0.0336893
F57C9.7	I	F57C9.7	Twenty One u-rna (21U-RNA) biogenesis Fouled Up(tofu-4)	-2.31364	0.00223259
F17A2.3	X	phf-32	PHd Finger family	-2.24544	0.000632
F22B3.4	IV	F22B3.4	Glutamine-Fructose 6-phosphate AminoTransferase homolog(gfat-2)	-2.24317	0.016349
M117.4	IV	M117.4		-2.242	0.00275514
W03F8.1	IV	tni-4	Troponin I 4	-2.23985	0.00436442
C04F12.7	I	C04F12.7		-2.23874	0.0337362
F25G6.6	V	asns-1	Asparagine synthetase	-2.23225	7.16e-05
T05D4.5	III	T05D4.5	Major sperm protein	-2.23178	0.000275
T03F1.11	I	T03F1.11		-2.21791	0.000101
Y37H2A.5b	V	fbxa-210	F-box A protein	-2.20557	0.00489321
C24D10.2.2	IV	C24D10.2		-2.19575	0.00299629
Y39A1A.11	III	dhs-11	DeHydrogenases, Short chain	-2.19273	0.0275497
F35B12.2	V			-2.18712	0.00365182
Y43F8A.2	V	Y43F8A.2		-2.1786	0.0285964
C54D2.1	X	C54D2.1		-2.17608	5.27e-06
Y39A1A.14.1	III	Y39A1A.14	Ribosomal RNA small subunit methyltransferase nep-1	-2.16863	0.0165406
R13D7.7	V	gst-41	Glutathione S-Transferase	-2.16287	0.0280676
B0491.3	II	rmd-3	Regulator of Microtubule Dynamics	-2.1588	0.0113026
C27D9.1	II	C27D9.1		-2.15567	0.0221538
C30G12.1	II	C30G12.1		-2.14331	0.0436675
T06E4.9	V	T06E4.9		-2.13835	0.0488206
F58E6.5	V	F58E6.5		-2.1357	0.0149456
Y66D12A.9.2	III	Y66D12A.9		-2.1288	0.0462656
Y106G6A.4	I	Y106G6A.4		-2.12427	0.00532155
C47D12.3a	II	sfxn-1.4	SideroFleXiN (mitochondrial iron transporter)	-2.11772	0.00799391
W02A2.8a	IV	W02A2.8		-2.10633	0.0470759
K02B9.1	X	meg-1	Maternal Effect Germ-cell defective	-2.10557	0.00502796
Y18D10A.11	I	Y18D10A.11		-2.07586	0.00129968
Y55F3BR.2	IV	Y55F3BR.2		-2.06196	0.00042
T08B1.2a	V	tnt-4	TropoNin T	-2.05917	3.24e-05
K01D12.5	V	K01D12.5		-2.04927	5.56e-08
Y45F10C.3	IV	fbxa-215	F-box A protein	-2.0378	1.63e-05
T01C3.1	V	cdt-2	cellodextrin transport-2	-2.02679	0.000933
T10B10.6	X	phat-6	PHAryngeal gland Toxin-related	-2.02358	0.0181789
T11F8.3.1	IV	rme-2	Receptor Mediated Endocytosis	-2.02308	7e-08
ZK354.7	IV	ZK354.7	Major sperm protein	-2.01919	0.0212021
F40F9.10	V	F40F9.10		-2.01737	0.0470577
ZK418.8	III	ZK418.8	Twenty One u-rna (21U-RNA) biogenesis Fouled Up(tofu-7)	-2.01687	0.0467423
F36H12.3	IV	F36H12.3	Major sperm protein	-2.01166	0.000745
F10G7.4	II	scc-1	Sister chromatid cohesion protein 1	-2.00048	0.00111758
F14H3.6	V	F14H3.6		-1.99919	0.0231781
T23G11.2	I	gna-2	Glucosamine phosphate N-Acetyl transferase	-1.99273	0.0379199
T01D1.6	II	abu-11	Activated in Blocked Unfolded protein response	-1.9844	7.86e-05
Y69H2.2	V	egas-3	EGF plus ASC domain ion channel	-1.98267	0.0112191
T06D4.4	II	nep-20	NEPrilysin metallopeptidase family	-1.97656	0.0428596
C01G8.1b	I	C01G8.1		-1.97132	5.09e-06
B0035.7	IV	his-47	Histone H2A	-1.96831	0.000167
C34B2.9	I	C34B2.9		-1.9676	0.0398025
F26D2.10	V	F26D2.10		-1.96526	0.0217544
R03D7.2	II	R03D7.2		-1.96332	0.0453129
Y39A1A.12	III	orc-1	ORC (Origin Recognition Complex) subunit	-1.9616	0.000836
C17G10.5.1	II	lys-8	LYSozyme	-1.95656	0.00302176
T08B2.11	I	T08B2.11		-1.95116	0.0466361
R119.1	I	R119.1	pseudogene	-1.95104	0.0295637
F58G1.1	II	wago-4	Piwi-like protein	-1.95072	5.74e-08
F59A6.4	II	F59A6.4		-1.94883	0.0107416
Y48G1C.5	I	Y48G1C.5		-1.9488	0.0408595
F48E8.7b	III	skpt-1	SKP2 (S phase Kinase associated Protein Two) homolog	-1.94312	0.00945508
F21G4.2	X	mrp-4	Multidrug Resistance Protein family	-1.93986	0.0341945
F13B6.3.2	IV	F13B6.3		-1.9364	1.29e-05
F57B10.12	I	mei-2	Meiotic spindle formation protein 2	-1.93388	0.00204285
Y48B6A.13b.1	II	Y48B6A.13		-1.93136	0.047562
M04G7.1	IV	M04G7.1		-1.93002	0.0499586
C10F3.1	V	cpg-4	Chondroitin proteoglycan 4	-1.92676	0.00432234
Y45G5AM.2	V	Y45G5AM.2		-1.92426	0.0249519
B0238.9b	V	B0238.9		-1.92401	0.00589727
M03E7.4	V	M03E7.4		-1.9197	0.00117006
F54C9.8	II	puf-5	Pumilio domain-containing protein 5	-1.91947	2.6e-05
W02A2.6a	IV	rec-8	Meiotic recombination protein	-1.91808	0.00226619
Y45F10A.2.1	IV	puf-3	PUF (Pumilio/FBF) domain-containing	-1.91633	8.45e-08
Y39B6A.30	V	Y39B6A.30		-1.91295	0.00108702
R02F2.4	III	R02F2.4		-1.90997	0.0139185
F55G1.6	IV	F55G1.6		-1.90176	0.00339395
Y59E9AL.3	IV	Y59E9AL.3		-1.90114	0.0222113
F14D2.19	II	F14D2.19		-1.90094	0.00629471
K08E7.3	IV	let-99	Lethal	-1.89819	0.00274077
F59A3.2	I	F59A3.2		-1.89624	4.51e-08
B0273.2.1	IV	puf-7	Pumilio domain-containing protein 7	-1.894	0.0025379
F56B6.6	X	F56B6.6		-1.88985	0.0435021
C03A7.7	V	abu-6	Activated in Blocked Unfolded protein response	-1.88552	0.044889
R05F9.11	II	R05F9.11		-1.88421	0.00576426
R12E2.10	I	egg-5	EGG sterile (unfertilizable)	-1.88038	0.00681619
C26H9A.1b	IV	vha-7	V-type proton ATPase subunit a	-1.87849	0.001716
F42F12.6	X	nspc-13	Nematode Specific Peptide family, group C	-1.87827	0.000632
F45F2.11a	V	F45F2.11		-1.87539	0.000508
K08E3.3a	III	toca-2	TOCA (Transducer Of Cdc42-dependent Actin assembly) homolog	-1.87484	0.000173
C10G11.8	I	C10G11.8		-1.8728	0.0269792
K05F1.3	II	acdh-8	Acyl CoA DeHydrogenase	-1.87118	0.0185456
F07A5.2	I	F07A5.2		-1.86386	0.0261698
T07G12.10	IV	zim-2	Zinc finger In Meiosis	-1.8633	0.0142823
B0280.5.1	III	cpg-2	Chondroitin proteoglycan-2	-1.86175	0.000508
T06E6.2a.1	V	cyb-3	G2/mitotic-specific cyclin-B3	-1.85747	2.59e-10
F55F8.7	I	F55F8.7	Protein-tyrosine-phosphatase	-1.8549	0.0314823
Y75B12B.1a	V	Y75B12B.1		-1.85144	0.0012923
C03D6.6	I	lab-1	Long Arms of the Bivalent protein	-1.84696	0.0209053
F33E11.2	V	F33E11.2		-1.84383	0.0385269
C49G7.3	V	C49G7.3		-1.84222	2.23e-07
C55B7.11	I	C55B7.11		-1.83634	0.00164458
C53B7.2	X	C53B7.2		-1.83239	0.0365395
W02A2.7.2	IV	mex-5	muscle excess, Zinc finger protein mex-5	-1.83014	5.74e-08
C33H5.4a	IV	klp-10	Kinesin-Like Protein	-1.82786	0.000947
T02E1.6	I	T02E1.6		-1.82186	0.0124907
Y73B6BL.38	IV	puf-11	PUF (Pumilio/FBF) domain-containing	-1.82186	4.2e-09
B0035.6	IV	B0035.6		-1.82149	0.0261285
T05A10.5	X	scl-22	SCP-Like extracellular protein	-1.82119	0.0344636
Y119D3B.11.2	III	orc-3	ORC (Origin Recognition Complex) subunit	-1.82064	0.000442
C10H11.10	I	kca-1	Kinesin Cargo Adaptor	-1.81999	7.37e-08
F32D1.10.2	V	mcm-7	DNA helicase	-1.81919	2.31e-10
ZC132.4	V	ZC132.4		-1.81755	0.0165854
AH6.5.2	II	mex-6	muscle excess, Zinc finger protein	-1.81156	0.0070963
F18A11.1.2	II	puf-6	Pumilio domain-containing protein 6	-1.8104	0.00648096
C03D6.5	I	asfl-1	Probable histone chaperone asf-1-like protein	-1.80414	0.022471
K06A5.2	I	K06A5.2	Protein K06A5.2 [Source:RefSeq peptide;Acc:NP_491861]	-1.80327	0.0161346
Y53C12A.1.1	II	wee-1.3	Membrane-associated tyrosine- and threonine-specific cdc2-inhibitory kinase	-1.80236	8.5e-08
F56H11.1a	IV	fbl-1	Fibulin-1	-1.80081	0.035616
T05B4.3	V	phat-4	PHAryngeal gland Toxin-related	-1.7999	5.79e-08
C28D4.3.2	IV	gln-6	GLutamiNe synthetase (glutamate-ammonia ligase)	-1.79853	0.0024247
R07E3.2	X	R07E3.2		-1.79449	0.00237865
F43G6.6	II	jmjd-1.1	JuMonJi (transcription factor) Domain protein	-1.79392	0.0406199
F18A1.7.1	II	F18A1.7		-1.79293	0.0149277
F20A1.9	V	F20A1.9	Twenty One u-rna (21U-RNA) biogenesis Fouled Up(tofu-2)	-1.79218	0.000243
ZK1067.7	II	abu-14	Activated in Blocked Unfolded protein response	-1.78246	8.06e-06
C04G2.9	IV	C04G2.9		-1.78146	0.000193
C16C8.18	II	C16C8.18		-1.77901	0.0289703
F48C1.7	I	spe-11	Spermatocyte protein	-1.77584	0.000229
R10E4.4.2	III	mcm-5	DNA replication licensing factor	-1.77444	0.00350193
T14E8.4	X	T14E8.4		-1.76805	0.00993477
K03H1.7	III	K03H1.7		-1.76214	0.000195
C14B1.9.2	III	C14B1.9		-1.75911	0.0369852
F36H1.4a	IV	lin-3	Abnormal lineage	-1.75712	3.95e-05
C16A11.5	II	C16A11.5		-1.75526	0.0341157
C16C8.12	II	C16C8.12		-1.75524	0.0499865
T05G5.10b.2	III	iff-1	Eukaryotic translation initiation factor 5A-1	-1.7537	0.0103145
C16C10.3.2	III	hrde-1	Heritable RNAi Deficient	-1.75224	8.87e-08
ZC21.3b	III	ZC21.3		-1.75154	0.00284089
W03G9.2	I	W03G9.2		-1.7499	0.00543648
T23G11.3.2	I	gld-1	Female germline-specific tumor suppressor	-1.74783	2.09e-07
ZK682.5	V	lron-2	eLRR (extracellular Leucine-Rich Repeat) ONly	-1.74151	0.00323601
C14B1.7a	III	C14B1.7	pseudogene	-1.74056	0.0431486
C25D7.6.2	V	mcm-3	DNA helicase	-1.73401	1.06e-05
F18C5.4	II	mpz-3	Multiple PDZ domain protein	-1.72909	0.0353008
W01A8.5	I	W01A8.5	Twenty One u-rna (21U-RNA) biogenesis Fouled Up(tofu-5)	-1.72851	0.0472356
ZC302.2a	V	wdr-5.3	Uncharacterized WD repeat-containing protein	-1.72785	0.00568235
B0218.1a.2	IV	faah-1	Fatty acid amide hydrolase 1	-1.71734	0.036826
C53C9.2	X	C53C9.2		-1.71451	0.00130131
T28A8.6	III	T28A8.6		-1.71422	0.00175987
B0244.8.2	III	egg-1	EGG sterile (unfertilizable)	-1.71399	2.99e-06
C53B7.3c	X	C53B7.3		-1.71278	0.00157933
C34F11.5	II	C34F11.5	Tyrosine-protein kinase	-1.71144	0.000219
F26H11.6	II	F26H11.6	Double-Strand Break factor(dsb-2)	-1.71046	0.0295637
T13F2.6	IV	T13F2.6		-1.7091	3.59e-06
ZK287.7.2	V	ZK287.7		-1.70889	0.0366175
F40G12.10	V	F40G12.10		-1.70632	0.0298374
B0207.4	I	air-2	Aurora/IPL1-related protein kinase 2	-1.70353	0.00251699
C36H8.1	IV	C36H8.1	Major sperm protein	-1.70267	0.0148419
F10E9.7.2	III	F10E9.7		-1.70057	0.000358
H02I12.8.1	IV	cyp-31A2	CYtochrome P450 family	-1.69898	0.00475469
F49D11.8	I	cpn-4	CalPoNin	-1.69611	6.11e-05
R01H2.3	III	egg-2	EGG sterile (unfertilizable)	-1.69579	0.0025163
T07D4.2c.1	II	T07D4.2	UPF0046 protein	-1.69514	0.0341642
K07A1.2.2	I	dut-1	DeoxyUTPase	-1.68946	0.0039388
F57B1.2	V	sun-1	Sun domain-containing protein 1	-1.68869	0.000498
Y47G6A.8	I	crn-1	Flap endonuclease 1	-1.68419	0.01202
F43G6.1a	II	dna-2	yeast DNA helicase/endonuclease family	-1.67952	0.00373748
C09G9.6.1	IV	oma-1	Oocyte MAturation defective	-1.67872	0.000261
F45F2.3	V	his-5	Histone H4	-1.67801	0.0323224
T23G4.3	IV	T23G4.3	NYN domain ribonuclease homolog(nyn-1)	-1.67633	0.0132997
F25H2.13.1	I	rtel-1	Regulator of telomere elongation helicase 1 homolog	-1.67019	0.000858
ZK856.10	V	rpc-25	RNA Polymerase, Class III C	-1.66756	0.0181841
C14C11.8b	V	pqn-13	Prion-like-(Q/N-rich)-domain-bearing protein	-1.66478	0.00731811
T19B10.6.2	V	dvc-1	DNA damage-associated VCP/p97 Cofactor homolog, SprT-like domain-containing protein Spartan	-1.66471	0.00466791
F58D2.2	IV	F58D2.2		-1.66291	0.0377588
F08H9.1	V	coh-3	COHesin family	-1.66172	0.00351141
H31G24.3	I	H31G24.3		-1.66154	0.0249519
C01G8.6	I	hpo-32	Hypersensitive to POre-forming toxin	-1.65897	0.00299609
C06A5.9	I	rnf-1	RiNg Finger protein	-1.65874	0.00550816
Y110A7A.18	I	ppw-2	Piwi-like protein	-1.65442	4.34e-07
ZK856.12.1	V	hpo-40	Hypersensitive to POre-forming toxin	-1.65304	0.00148672
ZK792.3	IV	inx-9	Innexin	-1.65213	0.021285
H02I12.1.1	IV	cbd-1	Chitin-Binding Domain protein	-1.65156	5.27e-06
W06B4.1	II	W06B4.1		-1.64887	0.00662048
F56D1.7	II	daz-1	DAZ protein 1	-1.64872	6.11e-05
F22B7.6b	III	polk-1	DNA polymerase kappa	-1.64686	0.0384939
T10E9.4.1	I	T10E9.4		-1.64663	0.00129968
ZC328.4	I	san-1	Suspended ANimation (anoxia-induced) defective	-1.64662	0.00110701
F54E12.2.1	IV	F54E12.2		-1.64609	8.62e-06
Y57G11A.2	IV	Y57G11A.2		-1.64438	0.0296618
M01E11.5.2	I	cey-3	C. Elegans Y-box	-1.64162	3.43e-06
C36A4.5	III	C36A4.5		-1.6408	0.0380836
F21C10.8a	V	pqn-31	Prion-like-(Q/N-rich)-domain-bearing protein	-1.64047	0.0111866
C25A8.4	IV	C25A8.4	Chitinase-like protein	-1.64012	0.018074
Y59C2A.1	II	Y59C2A.1		-1.63966	0.000193
Y48A6B.11a	III	rsa-2	Regulator of Spindle Assembly	-1.63518	0.00024
ZK1055.1	V	hcp-1	HoloCentric chromosome binding Protein	-1.62831	3.02e-05
W09C3.2	I	W09C3.2		-1.62471	0.040997
C14B9.1	III	hsp-12.2	Heat shock protein Hsp-12.2	-1.62398	0.00494361
C38D4.6a.1	III	pal-1	Posterior ALae in males, Homeobox protein	-1.6213	0.000235
F56C9.6a	III	F56C9.6		-1.61634	8.28e-06
F23B12.8b	V	bmk-1	BiMC related Kinase	-1.61581	0.0019405
T02B11.3a.2	V	T02B11.3		-1.61378	0.0273268
B0414.5	I	cpb-3	Cytoplasmic polyadenylation element-binding protein 3	-1.61347	2.76e-06
Y42G9A.6b.1	III	wht-7	WHiTe (Drosophila) related ABC transporter	-1.61186	0.0175007
F43D9.8	III	F43D9.8	ncRNA	-1.61125	0.00074
F42F12.9	X	nspc-10	Nematode Specific Peptide family, group C	-1.61049	0.000422
C48B4.6	III	C48B4.6		-1.60951	2.22e-05
ZC168.4.4	IV	cyb-1	G2/mitotic-specific cyclin-B1	-1.60894	0.000196
Y111B2A.2	III			-1.60671	0.00862597
F42G8.6	IV	moc-3	Adenylyltransferase and sulfurtransferase MOCS3 Molybdopterin-synthase	-1.60493	0.00292789
F44E7.5a	V	F44E7.5		-1.60411	0.00432405
Y54G11A.3	II	Y54G11A.3		-1.60387	0.00290286
Y49E10.4	III	Y49E10.4		-1.60264	0.0148419
D2096.6	IV	D2096.6		-1.59775	0.0383317
C30G12.6a	II	C30G12.6		-1.59529	0.00453344
C09D4.1a	I	C09D4.1	Uncharacterized MFS-type transporter	-1.59315	0.0132997
M01E11.6	I	klp-15	Kinesin-Like Protein	-1.59295	0.000447
Y57G7A.6	II	Y57G7A.6		-1.59083	0.0209053
T07F10.1a	V	T07F10.1		-1.59054	0.00640859
T20G5.7	III	dod-6	Downstream Of DAF-16 (regulated by DAF-16)	-1.58997	5.27e-06
C29A12.3b	V	lig-1	DNA ligase 1	-1.58597	0.000165
M116.5	IV	M116.5		-1.58196	0.0316783
F58H1.4	V	flr-2	FLuoRide resistant	-1.58012	0.000933
Y39G10AR.12a.2	I	tpxl-1	TPX2 (Targeting Protein for Xenopus Klp2)-Like	-1.58003	3.2e-06
F38E1.7	V	mom-2	More Of MS	-1.57858	0.00042
F31C3.5	I	F31C3.5	Probable DNA replication complex GINS protein PSF2	-1.57525	0.0114801
F57C9.5	I	htp-3	Him-Three Paralog	-1.57506	0.00128784
R74.10	III	R74.10		-1.57458	0.0204222
F26D10.10	IV	gln-5	GLutamiNe synthetase (glutamate-ammonia ligase)	-1.5724	0.0341884
C30B5.1	II	szy-4	Suppressor of ZYg-1	-1.57229	0.000308
F21D5.1.1	IV	F21D5.1		-1.57205	0.00047
Y66D12A.5	III	ceh-92	C. Elegans Homeobox	-1.57167	0.0143722
R06F6.1.2	II	cdl-1	Cell Death Lethal, Histone RNA hairpin-binding protein	-1.57134	2.06e-06
R01H10.1	III	div-1	cell division defective, DNA polymerase alpha subunit B	-1.57073	0.0187078
C44E4.3	I	got-2.1	Aspartate aminotransferase	-1.56734	0.00204009
F43D9.4	III	sip-1	Stress-induced protein 1	-1.56637	1.73e-06
T07F8.3a	II	gld-3	Defective in germ line development protein 3	-1.56635	0.000914
Y39G10AR.13.2	I	icp-1	InCenP homolog	-1.56503	0.0257242
E01G6.1	X	E01G6.1		-1.56474	3.84e-05
Y45F3A.1	III	Y45F3A.1		-1.56392	0.0132997
F02A9.6	III	glp-1	abnormal Germ Line Proliferation	-1.56273	0.00256872
C27C7.1	I	C27C7.1		-1.55957	0.0403173
T07G12.6b.1	IV	zim-1	Zinc finger In Meiosis	-1.55576	0.011056
T02E1.3a	I	gla-3	Germ Line Apoptosis abnormal	-1.55527	0.000128
ZK1127.11	II	him-14	High Incidence of Males , MutS protein homolog	-1.55524	0.0406544
F58A4.3	III	hcp-3	Histone H3-like centromeric protein	-1.55433	0.00708867
C06A5.6	I	C06A5.6		-1.55315	0.000214
Y73C8B.4	V	lag-2	Lin-12 And Glp-1 phenotype	-1.55037	0.0033965
Y43F4B.6	III	klp-19	Kinesin-Like Protein	-1.54901	0.00285503
F56C9.3	III	F56C9.3		-1.54429	0.000175
W01B11.2	I	sulp-6	SULfate Permease family	-1.54363	0.0371632
D1025.6	X	nspc-16	Nematode Specific Peptide family, group C	-1.54361	0.0336893
ZC410.3a	IV	mans-4	alpha-1,2-Mannosidase	-1.54195	0.0436675
F26D2.2	V	syp-1	SYnaPsis in meiosis abnormal	-1.54129	0.000329
DY3.8.1	I	DY3.8		-1.54018	0.0235074
Y11D7A.7	IV	Y11D7A.7		-1.53855	0.00462029
F47C12.4	IV	clec-79	C-type LECtin	-1.53654	0.0380808
Y50E8A.4b	V	unc-61	uncoordinated	-1.53465	0.00172328
C17H12.12	IV	C17H12.12		-1.53259	0.0206542
C15H11.6.1	V	nxf-2	Nuclear RNA export factor 2	-1.53258	0.04944
F20A1.10	V	F20A1.10		-1.53195	0.0405627
T01C3.3	V	T01C3.3		-1.5314	0.00394187
C06A5.8a	I	C06A5.8		-1.5301	0.0464226
F52B5.5a.2	I	cep-1	C. Elegans P-53 like protein-, Transcription factor	-1.52882	0.049494
Y47G6A.2.2	I	inx-22	innexin	-1.52724	0.0370851
C14C10.1	V	C14C10.1		-1.52647	0.0187078
T23B3.5	I	T23B3.5		-1.52596	0.0207174
Y65B4BL.2	I	deps-1	DEfective P granules and Sterile	-1.52585	0.000794
F37D6.1	I	mus-101	MUS (Drosophila mutagen sensitive) related	-1.52446	0.000926
B0432.2.1	II	djr-1.1	DJ-1 (mammalian transcriptional regulator) Related, Glutathione-independent glyoxalase	-1.51878	0.0339657
Y32F6A.1.1	V	set-22	SET (trithorax/polycomb) domain containing	-1.51813	0.043203
Y73B6BL.23	IV	Y73B6BL.23		-1.51741	0.00306153
T04A8.15	III	him-18	High Incidence of Males	-1.51464	0.00206695
C48E7.2.2	I	C48E7.2		-1.51292	0.0269792
C15C6.2b	I	C15C6.2		-1.5125	0.0132017
C29A12.1	V	C29A12.1		-1.5103	0.000232
F59A6.5	II	F59A6.5		-1.50985	2.13e-05
F55G1.8.2	IV	plk-3	Serine/threonine-protein kinase	-1.50828	0.000433
T10B5.3	V	T10B5.3		-1.50795	0.0475592
D2005.4.1	I			-1.50773	7.74e-05
ZK596.1	IV	ZK596.1		-1.50702	0.0466624
C35D10.2	III	gipc-1	GIPC (RGS-GAIP Interacting Protein C) homolog	-1.50472	0.0181789
C08F8.6	IV	C08F8.6		-1.50437	0.00486473
R03C1.1b	II	R03C1.1		-1.50168	0.000128
C07G2.1a.2	III	cpg-1	Chondroitin proteoglycan 1	-1.50124	6.45e-05
F18A1.8	II	F18A1.8	21U-RNA biogenesis factor pid-1(pid-1)	-1.49833	0.00879595
F52E1.1	V	pos-1	POsterior Segregation	-1.49823	0.000858
F55G1.11	IV	his-60	Histone H4	-1.49594	0.00226619
H06I04.5	III	H06I04.5	Protein-tyrosine-phosphatase	-1.49573	0.00910828
B0414.6.2	I	glh-3	ATP-dependent RNA helicase	-1.49518	0.0190209
C48E7.3	I	lpd-2	LiPid Depleted	-1.49384	0.00129968
R06B10.2	III	R06B10.2	Protein-tyrosine-phosphatase	-1.49356	0.04944
B0511.13a	I	B0511.13	Metallophosphoesterase 1 homolog	-1.49204	0.00012
C08F8.3	IV	C08F8.3		-1.49085	0.0199921
C47D12.5	II	C47D12.5		-1.48132	0.0256533
Y47D3B.6	III	Y47D3B.6		-1.47665	1.31e-05
C07E3.3b.2	II	C07E3.3		-1.47578	0.00232025
W05F2.3	I	W05F2.3		-1.47371	0.00110237
F30F8.1	I	F30F8.1		-1.47294	0.0470813
C35E7.10a	I	C35E7.10	Tyrosine-protein kinase	-1.46958	0.047434
W07E6.2.2	II	W07E6.2		-1.46788	0.0201429
K09F6.3	II	K09F6.3	Protein-tyrosine-phosphatase	-1.4643	0.0131469
W04A8.1b	I	W04A8.1		-1.46308	0.0362214
C14B9.4a.2	III	plk-1	Serine/threonine-protein kinase	-1.4584	5.43e-05
ZK328.4	III	ZK328.4		-1.45689	0.000285
Y39G10AR.14.2	I	mcm-4	DNA helicase	-1.45636	0.000431
F55A12.8	I	nath-10	RNA cytidine acetyltransferase	-1.4563	0.0184458
Y73B6BL.2	IV	htp-2	Him-Three Paralog	-1.45613	0.00635408
B0393.4	III	B0393.4		-1.45513	0.0146539
ZK1127.5.1	II	ZK1127.5	Probable RNA 3'-terminal phosphate cyclase-like protein	-1.45481	0.0254322
Y51F10.2	I	Y51F10.2		-1.45431	0.000483
ZK177.6	II	fzy-1	FiZzY (CDC20 protein family) homolog, WD repeat-containing protein	-1.45093	3.24e-05
C32F10.5	I	hmg-3	FACT complex subunit ssrp1-B	-1.44937	0.000247
C01H6.1	I	col-61	Collagen	-1.449	0.00659574
K07A1.1	I	K07A1.1		-1.44885	0.00640045
F21H7.5	V	F21H7.5	Major sperm protein	-1.44599	0.0358171
C30G12.7	II	puf-8	PUF (Pumilio/FBF) domain-containing	-1.44527	5.27e-06
C25A1.10a	I	dao-5	Dauer or Aging adult Overexpression	-1.44416	3.06e-05
C34B2.7.1	I	sdha-2	Succinate dehydrogenase [ubiquinone] flavoprotein subunit, mitochondrial	-1.44119	0.00942839
F32H2.7	I	F32H2.7		-1.44046	0.0328916
F13D12.5	II	F13D12.5		-1.43824	0.00708998
T23D8.6	I	his-68	Histone H2A	-1.43742	0.000123
C06G3.2.2	IV	klp-18	Kinesin-Like Protein	-1.43458	0.00165045
T27F6.4	I	sygl-1	SYnthetic GermLine proliferation defective	-1.4329	0.0011555
R12B2.4	III	him-10	High incidence of males, Kinetochore protein Nuf2 homolog	-1.42954	0.00475469
F41E6.11	V	F41E6.11		-1.4243	0.0358171
F11E6.7	IV	F11E6.7		-1.42134	0.000942
Y49E10.14a.2	III	pie-1	Pharynx and intestine in excess protein 1	-1.41849	0.00629471
B0261.7	I	B0261.7		-1.41828	0.00161615
C03G5.11	X	nspc-4	Nematode Specific Peptide family, group C	-1.41342	0.032929
Y43E12A.1	IV	cyb-2.1	CYclin B	-1.41328	0.0200593
C18G1.4a	V	pgl-3		-1.41292	0.00539882
B0414.3	I	hil-5	Histone H1.5	-1.41111	0.00201644
C06A8.4	II	skr-17	SKp1 Related (ubiquitin ligase complex component)	-1.40896	0.0026441
C08C3.4a	III	cyk-7	Cytokinesis defective protein 7	-1.4077	0.0144329
Y39B6A.37	V	Y39B6A.37		-1.40766	0.0119662
T19E10.1b	II	ect-2	ECT2 (mammalian Rho GEF) homolog	-1.40731	0.0024247
C31H1.1	IV	C31H1.1		-1.40701	0.00877216
C26D10.1.1	II	ran-3	Regulator of chromosome condensation	-1.40667	0.000659
Y50D7A.9.2	III	Y50D7A.9	Protein Y50D7A.9 [Source:RefSeq peptide;Acc:NP_497183]	-1.40644	0.0155553
Y71F9AL.18.1	I	pme-1	Poly(ADP-ribose) polymerase	-1.40627	0.00318081
ZC581.7	I	ZC581.7	Tyrosine-protein kinase	-1.40536	0.0424932
H27M09.2	I	rpb-5	DNA-directed RNA polymerases I, II, and III subunit RPABC1	-1.40513	0.000227
ZK616.61	IV	ZK616.61		-1.40203	0.0270884
T03F1.9	I	hcp-4	HoloCentric chromosome binding Protein	-1.40096	0.0199921
K08D9.3	V	apx-1	Anterior pharynx in excess protein 1	-1.39956	0.0110249
C39E9.12.2	IV	C39E9.12		-1.39838	0.0115011
D1081.9	I	D1081.9		-1.39562	0.00202543
K08C7.3d.2	IV	epi-1	Laminin-like protein epi-1	-1.39457	0.00809245
K08F4.3	IV	K08F4.3	Translocon-associated protein subunit beta	-1.39372	0.0489114
K04C2.2	III	K04C2.2		-1.39151	7.3e-05
ZK1127.7	II	cin-4	DNA topoisomerase 2	-1.38921	0.00947066
W08E12.2	IV	W08E12.2		-1.38818	0.0339885
Y43F8C.12	V	mrp-7	Multidrug Resistance Protein family	-1.3859	0.00075
M7.2b	IV	klc-1	Kinesin Light Chain	-1.38589	0.000295
C25A1.8	I	clec-87	C-type lectin domain-containing protein	-1.38504	0.000526
T12C9.7a	II	T12C9.7		-1.38428	0.0201429
T01C3.9	V	T01C3.9		-1.38218	0.040997
F58B3.4	IV	F58B3.4		-1.38037	0.00652456
F26B1.3.2	I	ima-2	Importin subunit alpha-2	-1.37969	0.00112503
F42F12.1	X	nspc-9	Nematode Specific Peptide family, group C	-1.37752	0.00966779
Y116A8C.42.1	IV	snr-1	Small nuclear ribonucleoprotein Sm D3	-1.37598	0.000516
C25G4.6.1	IV	C25G4.6		-1.37326	0.0408595
T24D1.3	I	T24D1.3		-1.37301	0.0333877
R06C7.8	I	bub-1	Mitotic checkpoint serine/threonine-protein kinase	-1.37251	4.4e-05
K04C2.4.3	III	brd-1	BRCA1-associated RING domain protein 1	-1.36928	0.0177071
T28H11.5	IV	ssq-2	Sperm-Specific family, class Q	-1.36852	0.0288604
B0024.13	V	B0024.13	Polyprenol reductase	-1.365	0.0492072
W01B11.3.3	I	nol-5	NucleOLar protein	-1.36134	0.00047
ZK616.5	IV	ZK616.5		-1.35856	0.000285
ZK381.4a.2	IV	pgl-1	P granule abnormality protein 1	-1.35768	0.000193
K10B2.5	II	ani-2	Anillin-like protein 2	-1.35476	0.00182928
F53B6.4b	I	F53B6.4	Major sperm protein	-1.35336	0.0488588
F52F12.5	I	F52F12.5		-1.35127	0.0249599
JC8.6a	IV	lin-54	abnormal lineage	-1.35081	0.00358924
C40H1.1	III	cpb-1	Cytoplasmic polyadenylation element-binding protein 1	-1.35019	0.000994
C05D2.5.1	III	xnd-1	X chromosome NonDisjunction factor	-1.34307	0.00714544
F28D1.1.2	IV	wdr-46	WD Repeat protein	-1.34162	0.00402418
C37A2.4a	I	cye-1	G1/S-specific cyclin-E	-1.33754	0.0091416
C17E4.3	I	C17E4.3	MARCH (Membrane-Associated Ring finger (C3HC4)) homolog(marc-3)	-1.33616	0.014053
W01B6.9.2	IV	ndc-80	Yeast NDC (nuclear division cycle) homolog, Kinetochore protein	-1.33529	0.0343035
F21A3.5	V	F21A3.5	piRNA biogenesis factor prde-1	-1.3352	0.0499818
T05A7.6	II	T05A7.6		-1.3345	0.016994
Y47G6A.11	I	msh-6	MSH (MutS Homolog) family	-1.33306	0.00553597
Y82E9BR.17b.1	III	Y82E9BR.17		-1.33233	0.00910828
F52B5.3	I	F52B5.3		-1.33209	0.000354
ZC404.8.1	V	spn-4	SPiNdle orientation defective	-1.33143	0.0186143
R119.7	I	rnp-8	RNP (RRM RNA binding domain) containing	-1.33011	0.000344
F20D12.1a	IV	csr-1	cyclosporin-resistant-1	-1.32905	8.83e-05
Y39G10AR.2a	I	zwl-1	Protein zwilch homolog	-1.32684	0.00418204
W03C9.7a.1	II	mex-1	Muscle EXcess	-1.32655	0.000268
ZC513.6.1	V	oma-2	Oocyte MAturation defective	-1.32565	0.00128647
Y113G7C.1	V	Y113G7C.1	Protein-tyrosine-phosphatase	-1.32487	0.00602845
D1081.7b	I	D1081.7		-1.32316	0.0018944
ZK632.1a	III	mcm-6	DNA replication licensing factor	-1.32175	0.00106209
K07C11.2.1	V	air-1	Aurora/Ipl1 Related kinase	-1.31972	0.0358171
B0228.1	II	B0228.1		-1.31891	0.0464226
D1025.4	X	nspc-20	Nematode Specific Peptide family, group C	-1.31667	0.0286116
F57B10.4	I	F57B10.4		-1.3162	0.0147336
T06E4.1	V	hcp-2	HoloCentric chromosome binding Protein	-1.31532	0.000904
T01H3.4.1	II	perm-1	PERMeable eggshell	-1.3146	0.00789245
F55G1.3	IV	his-62	Probable histone H2B 4	-1.31332	0.00289074
C02F5.1	III	knl-1	Kinetochore null protein 1	-1.31201	7.3e-05
T12D8.2.2	III	drr-2	Dietary Restriction Response (WT but not eat-2 lifespan increased)	-1.30993	0.000508
T19H12.2	V	T19H12.2	Acidic leucine-rich nuclear phosphoprotein 32-related protein 2	-1.30481	0.000994
R06C7.9a.1	I	ztf-15	Zinc finger putative Transcription Factor family	-1.30283	0.0430301
C04E6.11	V	C04E6.11		-1.30168	0.0177309
Y39E4B.2	III	Y39E4B.2	SNAPc (Small Nuclear RNA Activating Complex) homolog(snpc-1.2)	-1.30129	0.0170746
T05B9.1	II	T05B9.1		-1.30107	0.0386201
R06C7.1	I	wago-1	Argonaute protein, Germ cell-expressed protein	-1.29854	0.040997
T27D1.1	III	cyn-9	Peptidyl-prolyl cis-trans isomerase 9	-1.29817	0.0358171
F18C5.3	II	tag-184		-1.298	0.00496882
M01F1.4a	III	M01F1.4		-1.29791	0.00797212
B0464.6.3	III	B0464.6		-1.29783	0.000508
C50B6.2.2	V	nasp-2	NASP (human Nuclear Autoantigenic Sperm Protein) homolog	-1.29395	0.000559
Y71H2B.5	III	Y71H2B.5		-1.2905	0.0390054
F55G1.4	IV	rod-1	ROD (Drosophila RoughDeal) homolog	-1.29006	0.0117421
K07A12.2	I	egg-6	EGG sterile (unfertilizable), Leucine-rich repeat-containing protein	-1.28997	0.000275
B0393.6	III	B0393.6		-1.28959	0.00254434
D2030.8.2	I	D2030.8		-1.28777	0.0399489
T23B5.1a.2	IV	prmt-3	PRotein arginine MethylTransferase	-1.28682	0.00121387
T07C4.3a.2	III	T07C4.3		-1.28125	2.24e-05
T24D1.5.2	I	har-2	HemiAsterlin Resistant	-1.27853	0.0257242
W06H3.1	V	immt-2	MICOS complex subunit MIC60	-1.27774	0.0216783
C41G7.3	I	C41G7.3		-1.27703	0.0089533
T23G5.1.3	III	rnr-1	Ribonucleoside-diphosphate reductase large subunit	-1.27512	0.00224145
F53G12.5b	I	mex-3	Muscle EXcess	-1.27511	0.00824414
C39E9.13.1	IV	rfc-3	RFC (DNA replication factor) family	-1.27405	0.00237124
F46A9.4	I	skr-2	SKp1 Related (ubiquitin ligase complex component	-1.27402	0.00141304
H12C20.2a	V	pms-2	PMS (Post Meiotic Segregation) family	-1.27238	0.0119521
Y48G1A.4	I	Y48G1A.4		-1.27076	0.0126711
F53A3.2	III	polh-1	POLH (DNA polymerase eta) homolog	-1.26884	0.00592607
T22F3.4.1	V	rpl-11.1	60S ribosomal protein L11	-1.26874	0.0158439
F41H10.10	IV	htp-1	Him-Three Paralog	-1.26843	0.025705
C03A7.14	V	abu-8	Activated in Blocked Unfolded protein response	-1.26559	0.0204818
F40F8.5a	II	F40F8.5		-1.26521	7.04e-05
T21E3.1	I	egg-4	EGG sterile (unfertilizable)	-1.26234	0.0365424
C27A2.3.2	II	ify-1	Interactor of FizzY protein	-1.26226	0.0119223
C27H6.3	V	C27H6.3	Twenty One u-rna (21U-RNA) biogenesis Fouled Up(tofu-1)	-1.26172	0.0379733
K01G5.5.2	III	K01G5.5	Putative H/ACA ribonucleoprotein complex subunit 4	-1.2588	0.000721
K04B12.3	II	smg-8	Suppressor with Morphological effect on Genitalia	-1.25504	0.0157618
Y111B2A.17.1	III	elpc-2	ELongator complex Protein Component	-1.25482	0.0449904
F01G12.5b.1	X	let-2	Collagen alpha-2(IV) chain	-1.25238	0.00653959
R02F11.1	V	R02F11.1		-1.24781	0.00240619
Y17G9B.5.1	IV	Y17G9B.5		-1.24704	0.0388328
F09E8.3	IV	msh-5	MutS protein homolog 5	-1.24665	0.0415418
F36H12.2	IV	F36H12.2		-1.24611	0.0370034
ZC168.3a	IV	orc-5	ORC (Origin Recognition Complex) subunit	-1.24494	0.00531426
F44A2.1b	V	tag-153		-1.2414	0.00306153
T14B4.1	II	T14B4.1		-1.2412	0.0148419
D2030.7	I			-1.24068	0.00592607
F15G9.4a	X	him-4	High Incidence of Males	-1.23818	0.0488906
ZC434.8.2	I	ZC434.8	Probable arginine kinase	-1.2324	0.00298174
C07H6.5.2	III	cgh-1	ATP-dependent RNA helicase cgh-1	-1.23063	6.45e-05
B0348.6b.1	V	ife-3	Eukaryotic translation initiation factor 4E-3	-1.23017	0.0111866
K06A5.7.2	I	cdc-25.1	M-phase inducer phosphatase	-1.22968	0.00953503
Y92H12BR.7	I	Y92H12BR.7		-1.22893	0.00866513
C01G5.2	IV	prg-2	Piwi-like protein	-1.22768	0.0216783
F46F11.2.1	I	cey-2	C. Elegans Y-box	-1.22706	0.0140706
D1025.8	X	nspc-17	Nematode Specific Peptide family, group C	-1.22535	0.00763635
Y53C12B.1	II	Y53C12B.1		-1.22408	0.0243231
F27C8.6.1	IV	trcs-1	TRansport of membrane to Cell Surface	-1.22178	0.0285581
T27E9.5	III	pssy-2	PhosphatidylSerine SYnthase	-1.22154	0.0322166
C06G4.1	III	C06G4.1	KH domain-containing protein	-1.21277	0.0283277
F47B10.2	X	haly-1	Probable histidine ammonia-lyase	-1.21117	0.0198124
C18E3.8	I	hop-1	Presenilin hop-1	-1.21026	0.0490147
T09A5.8	II	cec-3	Chromo domain-containing protein	-1.20956	0.0198124
M01E11.3	I	M01E11.3	RMi1 (RMI1) Homolog	-1.20919	0.0306958
W06H3.2a.1	V	pus-1	PseudoUridine Synthase family	-1.20601	0.020976
Y39A1A.23.1	III	hpr-9	Homolog of S. Pombe Rad	-1.20051	0.00824414
C06A8.5	II	spdl-1	SPinDLy (Drosophila chromosome segregation) homolog	-1.19862	0.0039355
Y39E4B.5	III	Y39E4B.5		-1.19559	0.0362214
F54C4.2	III	spt-4	Transcription elongation factor	-1.19537	0.0394618
C50D2.7.2	II	C50D2.7	Probable ADP-dependent glucokinase	-1.18848	0.027387
K07F5.11	IV	ssq-1	Sperm-Specific family, class Q	-1.18658	0.0394135
C01B10.8.2	IV	C01B10.8		-1.18595	0.0247881
Y110A7A.1a	I	hcp-6	HoloCentric chromosome binding Protein	-1.18529	0.00803033
Y17G7B.5a	II	mcm-2	DNA helicase	-1.1847	0.00572162
W08D2.7	IV	mtr-4	mRNA transport homolog	-1.18341	0.00125866
T22A3.5	I	pash-1	PArtner of DroSHa (DRSH-1 interactor)	-1.1794	0.0459166
C01G12.8	II	catp-4	Sodium/potassium-transporting ATPase subunit alpha	-1.17931	0.00851714
B0379.3b.2	I	mut-16	MUTator	-1.17872	0.000193
R07G3.5.2	II	pgam-5	Serine/threonine-protein phosphatase Pgam5, mitochondrial	-1.17807	0.040997
C06E7.1a.2	IV	sams-3	Probable S-adenosylmethionine synthase	-1.1775	0.0113578
F44A6.2.2	X	sex-1	Steroid hormone receptor family member cnr14	-1.17697	0.00703999
K10D2.3	III	cid-1	Caffeine Induced Death (S. pombe Cid) homolog	-1.17674	0.0138084
F59B2.6	III	zif-1	Zinc finger-interacting factor 1	-1.17541	0.00683276
F20D12.4.1	IV	czw-1	Caenorhabditis Zeste White 10 (Drosophila) homolog	-1.17445	0.0231078
W02B12.10	II	W02B12.10	tRNA (guanine-N(7)-)-methyltransferase	-1.17277	0.0165698
C01G5.8	IV	fan-1	Fanconi-associated nuclease 1 homolog	-1.16699	0.0162174
ZK1248.15.2	II	ZK1248.15		-1.16662	0.0204222
T13H5.8.2	II	T13H5.8		-1.1664	0.0219259
B0240.4.2	V	npp-22	Nucleoporin ndc-1	-1.16636	0.00953503
Y18D10A.17.2	I	car-1	Cytokinesis, Apoptosis, RNA-associated	-1.16595	0.000357
C25A1.16	I	C25A1.16		-1.16581	0.00768053
W03F11.4	I	W03F11.4	Protein-tyrosine-phosphatase	-1.16266	0.0208796
F26H9.1	I	prom-1	PRogression Of Meiosis	-1.1604	0.0433672
F59E12.1.2	II	F59E12.1		-1.15909	0.00430218
F55F8.2a	I	F55F8.2		-1.15687	0.0136846
F26A3.3	I	ego-1	Enhancer of Glp-One (glp-1)	-1.15613	0.00561089
C34B2.2	I	kbp-5	KNL (kinetochore null) Binding Protein	-1.15561	0.0270435
C54G10.2a	V	rfc-1	RFC (DNA replication factor) family	-1.1555	0.00131401
T25E12.5.2	V	gyg-2	GlYcoGenin like	-1.15345	0.0462656
F45E12.3	II	cul-4	Cullin-4	-1.15111	0.0149407
F54D5.9	II	F54D5.9		-1.14894	0.0296618
W03A5.6	III	W03A5.6		-1.14715	0.0115833
T28D9.4a	II	T28D9.4		-1.14695	0.0250532
C08B11.7	II	ubh-4	Probable ubiquitin carboxyl-terminal hydrolase	-1.14328	0.00661625
K03B4.7a	V	cpg-8	Chondroitin proteoglycan	-1.14201	0.0366175
W07A12.7	II	rhy-1	Regulator of hypoxia-inducible factor 1	-1.1417	0.0393737
F23F1.7	II	F23F1.7		-1.13541	0.0211553
D2023.6	V	D2023.6		-1.13471	0.0397064
Y2H9A.1.2	V	mes-4	Histone-lysine N-methyltransferase	-1.1323	0.00947066
ZK662.2	X	ZK662.2		-1.13055	0.0356342
F41B4.1	X	F41B4.1		-1.12834	0.0421147
T06D10.2	I	chaf-1	CHromatin Assembly Factor	-1.12096	0.0219871
T22B11.4b	IV	T22B11.4		-1.12082	0.0384935
F42F12.7	X	nspc-14	Nematode Specific Peptide family, group C	-1.1206	0.0256679
Y43C5A.6a	IV	rad-51	RADiation sensitivity abnormal/yeast RAD-related	-1.12046	0.0202178
R02F2.7.2	III	R02F2.7		-1.11798	0.00784203
C08H9.16	II	C08H9.16		-1.11663	0.0170526
F25D7.4.1	I	F25D7.4	Microtubule-Associated Protein Homolog(maph-1.2)	-1.11349	0.0358171
T05G5.3.2	III	cdk-1	Cyclin-dependent kinase 1	-1.11308	0.0263181
K08F9.2.2	V	aipl-1	AIP1 (Actin Interacting Protein 1) Like	-1.11218	0.0395883
D1025.7	X	nspc-18	Nematode Specific Peptide family, group C	-1.10621	0.0215866
F33G12.3.1	II			-1.10544	0.00785072
Y49E10.19.2	III	ani-1	Anillin-like protein	-1.10504	0.0219718
F56G4.6	I	F56G4.6		-1.10152	0.0295637
C14A4.11.1	II	C14A4.11		-1.1011	0.00211834
Y38E10A.17	II	Y38E10A.17		-1.0997	0.0288121
T25G3.2.1	I			-1.09927	0.00947066
C48D1.2b	IV	ced-3	Cell death protein	-1.09907	0.0183667
B0035.8	IV	his-48	Probable histone H2B 4	-1.09537	0.0274382
F54C9.6a.2	II	bcs-1	BCS1 (mitochondrial chaperone) homolog	-1.08958	0.0249519
F29C12.4.2	II	F29C12.4	Elongation factor G, mitochondrial	-1.08798	0.00168362
F56A6.4.1	I	F56A6.4		-1.08646	0.0439044
Y41E3.9a	IV	fcd-2	human FANCD2 (Fanconi's anemia defect) ortholog	-1.08604	0.0114449
K06A5.4	I	knl-2	Kinetochore NuLl	-1.0824	0.043773
F55A11.7	V	F55A11.7		-1.08091	0.0386201
F54B3.3	II	atad-3	ATPase family AAA domain-containing protein	-1.07936	0.0259533
D2030.6	I	prg-1	Piwi-like protein	-1.07935	0.03362
C45G3.1	I	aspm-1		-1.07899	0.0234462
ZK546.14a	II	ZK546.14		-1.07476	0.0142831
ZK809.4a	IV	ent-1	Equilibrative Nucleoside Transporter	-1.07407	0.0113699
K07C5.4.2	V	K07C5.4	Uncharacterized NOP5 family protein	-1.07405	0.00128592
C44B12.5	IV	perm-4	ERMeable eggshell	-1.07094	0.00539882
Y49E10.3a	III	pph-4.2	Serine/threonine-protein phosphatase 4 catalytic subunit 2	-1.06977	0.0144285
T23F6.4.1	IV	rbd-1	RBD (RNA binding domain) protein	-1.06828	0.0205051
C18A3.3	II	C18A3.3	Probable rRNA-processing protein EBP2 homolog	-1.06741	0.0143722
F13H8.2	II	F13H8.2		-1.06724	0.0317137
Y110A7A.9a.2	I	Y110A7A.9		-1.0663	0.0146891
F48A11.1	II	chs-2	CHitin Synthase	-1.06621	0.0147336
C50B6.3a	V	C50B6.3		-1.06582	0.0216846
W03C9.2	II	W03C9.2		-1.06295	0.0370034
W06D4.6	I	rad-54	RADiation sensitivity abnormal/yeast RAD-related	-1.0618	0.0340829
F12F6.7.2	IV	F12F6.7	Probable DNA polymerase delta small subunit	-1.06139	0.0422833
Y54E2A.8	II	Y54E2A.8		-1.05465	0.0495956
F52B5.6.1	I	rpl-25.2	60S ribosomal protein L23a 2	-1.05221	0.0420242
C06G8.1	IV	swt-3	Sugar transporter SWEET	-1.05214	0.0394135
W08E12.7.1	IV	W08E12.7		-1.04533	0.00220717
W03D2.4.1	IV	pcn-1	Proliferating cell nuclear antigen	-1.04301	0.012537
F17C11.10	V	F17C11.10		-1.04149	0.011757
R05G9R.1	II	R05G9R.1		-1.04083	0.0346429
F55F8.3	I	F55F8.3	Periodic tryptophan protein 2 homolog	-1.0391	0.0288501
C55B7.5.2	I	uri-1	URI (Unconventional prefoldin RPB5 Interactor) homolog	-1.0388	0.0316745
F55G1.10	IV	his-61	Histone H2A	-1.03782	0.014332
T21G5.3	I	glh-1	ATP-dependent RNA helicase	-1.03781	0.0191036
F53F10.5.2	I	npp-11	Nuclear Pore complex Protein	-1.03522	0.0119223
F56D12.10	II	F56D12.10	ncRNA	-1.03447	0.0154119
Y97E10AR.4	V			-1.03425	0.0313326
W09C5.2.1	I	unc-59	uncoordinated	-1.03401	0.0421578
F07A11.3.2	II	npp-5	Nuclear Pore complex Protein	-1.0333	0.0111486
F40F4.4a	X	lbp-3	Fatty acid-binding protein homolog	-1.03298	0.045545
Y39G10AR.9a	I	Y39G10AR.9		-1.03041	0.0276571
T23B12.7	V	dnj-22	DNaJ domain (prokaryotic heat shock protein)	-1.0282	0.0394713
C29E4.4	III	npp-15	Nuclear pore complex protein	-1.02689	0.0296618
F35G2.1a.2	IV	F35G2.1	Sulfhydryl oxidase	-1.02438	0.0179172
F33H2.5	I	F33H2.5	DNA polymerase(pole-1)	-1.02391	0.0353008
Y41E3.4a.2	IV	qars-1	Probable glutamine--tRNA ligase	-1.023	0.0251954
F53F4.11.1	V	F53F4.11		-1.02023	0.00607743
Y54G9A.6	II	bub-3	Mitotic checkpoint protein	-1.01229	0.00720694
F59A2.1b.3	III	npp-9	Nuclear Pore complex Protein	-1.00775	0.00568235
C55C3.5	IV	perm-5	PERMeable eggshell	-1.00725	0.00661625
F55A12.1	I	wago-2	Worm ArGOnaute protein	-1.00098	0.0247048
R13A5.12.2	III	lpd-7	LiPid Depleted	-1.00031	0.00203195
F55D12.5a	I			-0.997906	0.00215243
W07E6.1	II	nol-1	NucleOLar protein	-0.995954	0.0366144
F56D12.5a.3	II	vig-1	VIG (Drosophila Vasa Intronic Gene) ortholog	-0.994931	0.0112016
C24D10.6	IV	C24D10.6		-0.993821	0.0223863
K08E3.6.1	III	cyk-4	CYtoKinesis defect	-0.993427	0.0312782
C53H9.2a.2	I	C53H9.2		-0.98969	0.0325473
F48A11.4.2	II	F48A11.4		-0.986728	0.0410972
ZC308.1a	I	gld-2	Poly(A) RNA polymerase	-0.985079	0.00153145
C23G10.7c.1	III	C23G10.7	Probable tRNA (uracil-O(2)-)-methyltransferase	-0.978968	0.025705
K02C4.3	II	K02C4.3	Probable ubiquitin carboxyl-terminal hydrolase	-0.976767	0.0113578
C27H6.2	V	ruvb-1	RuvB-like 1	-0.971873	0.0353008
F56G4.4	I	F56G4.4		-0.968756	0.0441062
R07G3.3b	II	npp-21	Nuclear Pore complex Protein	-0.968317	0.00852548
ZC434.4.1	I	ZC434.4	Ribosomal RNA-processing protein 7 homolog	-0.966238	0.0289229
C50E3.5	V	C50E3.5		-0.958391	0.019867
T07A9.6	IV	daf-18	abnormal DAuer Formation	-0.957067	0.0147336
T08B2.9a	I	fars-1	Phenylalanyl Amino-acyl tRNA Synthetase	-0.957066	0.0342385
F56A3.4	I	spd-5	Spindle-defective protein	-0.957012	0.0145733
C27A2.1	II	smc-5	SMC (structural maintenance of chromosomes) family	-0.956428	0.0186582
F32H2.3.1	I	spd-2	Spindle-defective protein	-0.953605	0.0377588
C34E10.8	III	C34E10.8	Protein sumv-1	-0.951345	0.0355661
F10C5.2.2	III	F10C5.2		-0.951184	0.0195791
R09B3.3	I	R09B3.3		-0.94784	0.039436
C52E4.3.3	V	snr-4	Probable small nuclear ribonucleoprotein Sm D2	-0.946831	0.0425266
T04H1.4b.1	V			-0.946438	0.0390054
F36A2.9b	I	F36A2.9		-0.942195	0.0169232
ZK686.2	III	ZK686.2	Putative ATP-dependent RNA helicase	-0.941703	0.0406535
Y54H5A.1.3	III	Y54H5A.1		-0.940793	0.0469814
Y116A8C.34a.3	IV	cyn-13	Peptidyl-prolyl cis-trans isomerase	-0.939448	0.0424503
E04F6.5a.1	II	acdh-12	Acyl CoA DeHydrogenase	-0.932724	0.0309006
Y47G6A.12	I	2001-09-01	SEParase	-0.929759	0.0390054
C15H11.9.1	V	rrbs-1	Ribosome biogenesis regulatory protein homolog	-0.926903	0.0159514
C14A4.10.2	II	taf-13	TAF (TBP-associated transcription factor) family	-0.922993	0.0325473
T21B6.1.1	X	dgn-1	DystroGlycaN	-0.921127	0.040997
C09D4.4a	I	C09D4.4		-0.920269	0.0237264
F55H2.6.1	III	clu-1	Clustered mitochondria protein homolog	-0.919505	0.008029
ZK863.4.1	V	ZK863.4		-0.918845	0.0279518
T02G5.9b	II	kars-1	Lysine--tRNA ligase	-0.918246	0.0318941
F30H5.3	III	F30H5.3		-0.91812	0.0261698
Y65B4A.1	I	Y65B4A.1		-0.91354	0.0165698
F37A4.2.2	III	F37A4.2		-0.912872	0.0365567
R03E9.3a	X	abts-4	Anion/Bicarbonate TranSporter family	-0.90877	0.0380836
C01G8.5a.2	I	erm-1	Ezrin/Radixin/Moesin	-0.907915	0.00652456
T04A8.6	III	T04A8.6		-0.905718	0.0274166
F10E7.5	II	F10E7.5		-0.905687	0.0413015
F35E12.10	V	F35E12.10		-0.905497	0.0309006
D1044.6	III	D1044.6		-0.904492	0.0278301
F37E3.1	I	ncbp-1	Nuclear cap-binding protein subunit	-0.903678	0.0235074
T05H4.6.2	V	etf-1	Eukaryotic peptide chain release factor subunit	-0.903439	0.0499586
K07A1.12.2	I	lin-53	Probable histone-binding protein	-0.902869	0.0261698
F31E3.5.2	III	eef-1A.1	Elongation factor 1-alpha	-0.898896	0.0304028
Y14H12B.1a	II	Y14H12B.1		-0.89848	0.0415582
T13C2.2	II	T13C2.2		-0.892821	0.0498733
T02E1.8a	I	T02E1.8		-0.888521	0.0261698
C53D5.6.1	I	imb-3	IMportin Beta family	-0.887156	0.0186841
Y37E11AM.1	IV	smgl-2	SMG-associated and Lethal	-0.882561	0.0358472
C35E7.5a	I	C35E7.5		-0.871488	0.0146891
F42A10.1.2	III	abcf-3	ABC transporter, class F	-0.869969	0.0404255
R08C7.3.1	IV	htz-1	Histone H2A.V	-0.86819	0.0234984
F54D5.14	II	smc-6	SMC (structural maintenance of chromosomes) family	-0.86652	0.0140447
ZK1067.2b	II	ZK1067.2		-0.865253	0.029873
C34C6.3	II	C34C6.3		-0.862939	0.0478621
F40F8.11a.2	II	F40F8.11		-0.851349	0.0485726
B0334.8	II	age-1	Phosphatidylinositol 3-kinase	-0.83399	0.034828
C16A3.3	III	let-716	lethal	-0.825622	0.0277712
Y87G2A.5	I	vars-2	Valine--tRNA ligase	-0.801812	0.0315059
F58B3.5c	IV	mars-1	Methionine--tRNA ligase, cytoplasmic	-0.797867	0.0476563
F57B9.6a.2	III	inf-1	Eukaryotic initiation factor 4A	-0.790861	0.0198124
Y53C12B.3b	II	nos-3	NanOS related	-0.787924	0.0303857
K08H10.1a.2	V	lea-1	late-embryogenesis abundant protein	-0.762529	0.0370352
C04A2.7a.2	II	dnj-5	DNaJ domain (prokaryotic heat shock protein)	-0.712026	0.049917
